# Supplementary material for: Speed of Sound Measurements of R-1130(E) and an Azeotropic Blend of R-1336mzz(Z)/1130(E)
Source: Int J Thermophys. Author manuscript; Available in PMC 2025 Jan 14. (PMC11729614; doi:10.1007/s10765-024-03416-1)
Supplement: UnaveragedSOSData [file NIHMS2026077-supplement-UnaveragedSOSData.zip]

Archive with 2 entries (2 files):
- R1130E_36_R1336mzzZ_64_output_pe.txt
- R1130E_output_pe.txt
