# Supplementary material for: Speed of Sound Measurements of R-1130(E) and an Azeotropic Blend of R-1336mzz(Z)/1130(E)
Source: Int J Thermophys. Author manuscript; Available in PMC 2025 Jan 14. (PMC11729614; doi:10.1007/s10765-024-03416-1)
Supplement: UnaveragedSOSData [file NIHMS2026077-supplement-UnaveragedSOSData.zip › R1130E_36_R1336mzzZ_64_output_pe.txt]

#	year	mo	dy	  time  	    T(K) 	    p(MPa)	   w(m/s) 	 Uc_avg (%)	 sigma_T	   sigma_p	   sigma_w	  N_temp	 N_echo	   w_EOS  	  del_EOS(%)

# component(s): /home/ajrowane/LinuxFiles/REFPROP10/FLUIDS/R1130E.FLD        mole frac:    0.362800
#               /home/ajrowane/LinuxFiles/REFPROP10/FLUIDS/R1336MZZZ.FLD                   0.637200
#               
# molar mass:         139.706315

# file for irun =  1: ./R1130E_R1336mzzZ/R1130E_36_R1336mzzZ_64_2307a.txt                             
 	2023	07	28	10:08:34	  279.994	    0.1701	   765.458	    0.0391	   0.0013	   0.00197	    0.0149	    16  	   12  	   810.879	   -5.6015
 	2023	07	28	11:42:06	  284.997	    4.1418	   770.911	    0.0386	   0.0014	   0.00357	    0.0213	    16  	   12  	   814.613	   -5.3648
 	2023	07	28	13:11:06	  290.001	    8.2096	   776.875	    0.0382	   0.0016	   0.00173	    0.0101	    16  	   12  	   819.091	   -5.1540
 	2023	07	28	14:38:06	  295.000	   12.2491	   782.723	    0.0377	   0.0013	   0.00146	    0.0108	    16  	   12  	   823.607	   -4.9640
 	2023	07	28	16:03:07	  300.005	   16.2611	   788.427	    0.0373	   0.0012	   0.00179	    0.0104	    16  	   12  	   828.112	   -4.7921
 	2023	07	28	17:27:06	  305.003	   20.2294	   793.952	    0.0370	   0.0019	   0.00167	    0.0065	    16  	   12  	   832.553	   -4.6364

# file for irun =  2: ./R1130E_R1336mzzZ/R1130E_36_R1336mzzZ_64_2307b.txt                             
 	2023	07	29	09:48:04	  300.004	    0.3362	   690.811	    0.0431	   0.0017	   0.00140	    0.0080	    16  	   12  	   737.418	   -6.3203
 	2023	07	29	11:14:06	  305.003	    3.8997	   697.418	    0.0424	   0.0021	   0.00178	    0.0099	    16  	   12  	   742.187	   -6.0320
 	2023	07	29	12:40:06	  310.007	    7.4591	   703.929	    0.0416	   0.0024	   0.00115	    0.0069	    16  	   12  	   747.057	   -5.7731
 	2023	07	29	14:04:06	  315.001	   10.9955	   710.281	    0.0408	   0.0015	   0.00138	    0.0092	    16  	   12  	   751.940	   -5.5402
 	2023	07	29	15:27:36	  320.007	   14.5215	   716.484	    0.0402	   0.0023	   0.00153	    0.0076	    16  	   12  	   756.824	   -5.3302
 	2023	07	29	16:50:06	  325.008	   18.0253	   722.540	    0.0396	   0.0013	   0.00188	    0.0133	    16  	   12  	   761.682	   -5.1389
 	2023	07	29	18:12:06	  329.999	   21.5015	   728.446	    0.0391	   0.0010	   0.00288	    0.0163	    16  	   12  	   766.490	   -4.9634
 	2023	07	30	14:40:07	  320.008	    0.5805	   618.243	    0.0494	   0.0015	   0.00175	    0.0121	    16  	   12  	   666.182	   -7.1960
 	2023	07	30	15:52:06	  320.007	    0.5800	   618.235	    0.0494	   0.0018	   0.00076	    0.0043	    16  	   12  	   666.180	   -7.1970
 	2023	07	30	17:17:36	  325.005	    3.6787	   625.462	    0.0480	   0.0013	   0.00088	    0.0068	    16  	   12  	   671.319	   -6.8309
 	2023	07	30	18:42:36	  329.999	    6.7680	   632.498	    0.0468	   0.0011	   0.00169	    0.0118	    16  	   12  	   676.501	   -6.5044
 	2023	07	30	20:26:36	  335.000	    9.7342	   638.505	    0.0457	   0.0009	   0.00576	    0.0494	    16  	   12  	   680.893	   -6.2253
 	2023	07	30	21:47:06	  340.004	   12.7691	   644.901	    0.0448	   0.0016	   0.00254	    0.0160	    16  	   12  	   685.831	   -5.9679
 	2023	07	30	23:07:06	  345.009	   15.8048	   651.240	    0.0439	   0.0019	   0.00110	    0.0060	    16  	   12  	   690.828	   -5.7305
 	2023	07	31	00:27:06	  350.006	   18.8256	   657.435	    0.0430	   0.0018	   0.00081	    0.0041	    16  	   12  	   695.794	   -5.5129

# file for irun =  3: ./R1130E_R1336mzzZ/R1130E_36_R1336mzzZ_64_2307c.txt                             
 	2023	07	31	08:49:34	  340.001	    0.3297	   541.662	    0.0603	   0.0015	   0.00035	    0.0003	    16  	   12  	   591.788	   -8.4702
 	2023	07	31	10:12:05	  345.008	    1.9383	   539.248	    0.0602	   0.0018	   0.00092	    0.4005	    16  	   12  	   588.155	   -8.3153
 	2023	07	31	11:33:36	  350.006	    4.5446	   547.233	    0.0579	   0.0014	   0.00123	    0.0113	    16  	   12  	   593.603	   -7.8115
 	2023	07	31	12:54:06	  355.010	    7.1362	   554.553	    0.0558	   0.0002	   0.00081	    0.3152	    16  	   12  	   598.936	   -7.4104
 	2023	07	31	14:14:06	  359.995	    9.7124	   561.775	    0.0540	   0.0004	   0.00049	    0.0036	    16  	   12  	   604.225	   -7.0256
 	2023	07	31	15:34:06	  364.997	   12.2891	   568.693	    0.0523	   0.0002	   0.00046	    0.0011	    16  	   12  	   609.478	   -6.6918
 	2023	07	31	16:53:36	  369.990	   14.8533	   575.382	    0.0509	   0.0003	   0.00106	    0.0085	    16  	   12  	   614.663	   -6.3906
 	2023	07	31	18:12:36	  374.993	   17.4006	   581.802	    0.0495	   0.0004	   0.00063	    0.0031	    16  	   12  	   619.700	   -6.1156

# file for irun =  4: ./R1130E_R1336mzzZ/R1130E_36_R1336mzzZ_64_2307d.txt                             
 	2023	08	01	08:04:04	  359.992	    1.0515	   474.429	    0.0757	   0.0002	   0.00105	    0.4012	    16  	   12  	   526.481	   -9.8867
 	2023	08	01	09:25:05	  364.995	    3.3097	   483.110	    0.0719	   0.0003	   0.00148	    0.0139	    16  	   12  	   531.932	   -9.1783
 	2023	08	01	10:45:06	  369.989	    5.5679	   491.168	    0.0686	   0.0004	   0.00118	    0.3646	    16  	   12  	   537.418	   -8.6058
 	2023	08	01	12:05:06	  374.993	    7.8137	   498.552	    0.0658	   0.0005	   0.00113	    0.5484	    16  	   12  	   542.751	   -8.1434
 	2023	08	01	13:24:36	  380.020	   10.0667	   506.117	    0.0631	   0.0005	   0.00100	    0.0099	    16  	   12  	   548.069	   -7.6545
 	2023	08	01	14:43:36	  385.011	   12.2962	   512.813	    0.0608	   0.0006	   0.00071	    0.4636	    16  	   12  	   553.271	   -7.3125
 	2023	08	01	16:02:36	  390.041	   14.5359	   519.937	    0.0586	   0.0006	   0.00039	    0.5785	    16  	   12  	   558.441	   -6.8950
 	2023	08	01	17:21:36	  395.039	   16.7529	   526.469	    0.0567	   0.0006	   0.00039	    0.0028	    16  	   12  	   563.490	   -6.5700
 	2023	08	01	18:40:06	  400.047	   18.9637	   532.792	    0.0550	   0.0007	   0.00046	    0.0030	    16  	   12  	   568.453	   -6.2734

# file for irun =  5: ./R1130E_R1336mzzZ/R1130E_36_R1336mzzZ_64_2307e.txt                             
 	2023	08	02	08:14:04	  380.018	    1.5091	   404.346	    0.1026	   0.0004	   0.00052	    0.3517	    16  	   12  	   458.951	  -11.8977
 	2023	08	02	09:34:05	  385.011	    3.3710	   413.145	    0.0965	   0.0004	   0.00080	    0.3630	    16  	   12  	   464.051	  -10.9699
 	2023	08	02	10:54:06	  390.041	    5.2528	   421.420	    0.0911	   0.0005	   0.00070	    0.2838	    16  	   12  	   469.279	  -10.1985
 	2023	08	02	12:13:36	  395.040	    7.1187	   429.319	    0.0862	   0.0005	   0.00054	    0.2950	    16  	   12  	   474.428	   -9.5080
 	2023	08	02	13:33:08	  400.049	    8.9890	   437.065	    0.0819	   0.0006	   0.00088	    0.0102	    16  	   12  	   479.588	   -8.8666
 	2023	08	02	14:52:08	  405.058	   10.8575	   444.396	    0.0780	   0.0009	   0.00065	    0.3614	    16  	   12  	   484.715	   -8.3181
 	2023	08	02	16:11:07	  410.056	   12.7197	   451.012	    0.0746	   0.0008	   0.00136	    0.3801	    16  	   12  	   489.789	   -7.9169
 	2023	08	02	17:29:38	  415.074	   14.5858	   458.075	    0.0714	   0.0007	   0.00042	    0.0028	    16  	   12  	   494.828	   -7.4274
 	2023	08	02	18:48:08	  420.077	   16.4353	   464.458	    0.0686	   0.0005	   0.00055	    0.3976	    16  	   12  	   499.723	   -7.0568

# file for irun =  6: ./R1130E_R1336mzzZ/R1130E_36_R1336mzzZ_64_2307f.txt                             
 	2023	08	03	09:16:05	  400.047	    2.2240	   336.605	    0.1481	   0.0006	   0.00078	    0.2636	    16  	   12  	   394.332	  -14.6392
 	2023	08	03	10:35:36	  405.057	    3.7425	   346.105	    0.1374	   0.0007	   0.00082	    0.3969	    16  	   12  	   398.980	  -13.2526
 	2023	08	03	11:55:06	  410.056	    5.2556	   354.451	    0.1283	   0.0008	   0.00060	    0.2240	    16  	   12  	   403.663	  -12.1914
 	2023	08	03	13:14:06	  415.075	    6.7824	   362.648	    0.1200	   0.0007	   0.00075	    0.2931	    16  	   12  	   408.510	  -11.2267
 	2023	08	03	14:33:06	  420.079	    8.3070	   370.586	    0.1126	   0.0005	   0.00080	    0.2820	    16  	   12  	   413.392	  -10.3548

# file for irun =  7: ./R1130E_R1336mzzZ/R1130E_36_R1336mzzZ_64_2307g.txt                             
 	2023	08	07	15:05:04	  240.008	    8.1477	   960.057	    0.0341	   0.0014	   0.00128	    0.0061	    16  	   12  	  1000.360	   -4.0288
 	2023	08	07	16:28:35	  245.013	   13.8217	   965.259	    0.0339	   0.0019	   0.00192	    0.0103	    16  	   12  	  1004.268	   -3.8843
 	2023	08	07	17:51:06	  250.012	   19.4817	   970.573	    0.0338	   0.0015	   0.00400	    0.0167	    16  	   12  	  1008.422	   -3.7533
 	2023	08	08	10:31:07	  255.004	   25.1029	   975.878	    0.0336	   0.0016	   0.00096	    0.0038	    16  	   12  	  1012.697	   -3.6358

# file for irun =  8: ./R1130E_R1336mzzZ/R1130E_36_R1336mzzZ_64_2307h.txt                             
 	2023	08	08	12:36:04	  250.013	    0.9173	   887.046	    0.0354	   0.0010	   0.00314	    0.0142	    16  	   12  	   930.132	   -4.6322
 	2023	08	08	13:59:35	  255.005	    6.0831	   892.927	    0.0352	   0.0015	   0.00394	    0.0223	    16  	   12  	   934.475	   -4.4461
 	2023	08	08	15:21:36	  259.998	   11.2075	   898.705	    0.0349	   0.0012	   0.00222	    0.0114	    16  	   12  	   938.884	   -4.2794
 	2023	08	08	16:43:06	  265.006	   16.2991	   904.354	    0.0347	   0.0014	   0.00084	    0.0038	    16  	   12  	   943.326	   -4.1314
 	2023	08	08	18:04:06	  270.002	   21.3379	   909.892	    0.0345	   0.0010	   0.00175	    0.0084	    16  	   12  	   947.793	   -3.9989

# file for irun =  9: ./R1130E_R1336mzzZ/R1130E_36_R1336mzzZ_64_2308a.txt                             
 	2023	08	09	08:54:04	  259.994	    0.5674	   845.614	    0.0364	   0.0011	   0.00078	    0.0038	    16  	   12  	   889.417	   -4.9249
 	2023	08	09	10:17:05	  265.003	    5.3990	   851.771	    0.0361	   0.0011	   0.00507	    0.0242	    16  	   12  	   893.988	   -4.7223
 	2023	08	09	11:39:06	  270.001	   10.2012	   857.871	    0.0358	   0.0008	   0.00087	    0.0027	    16  	   12  	   898.683	   -4.5413
 	2023	08	09	13:00:36	  275.005	   14.9738	   863.838	    0.0355	   0.0009	   0.00253	    0.0132	    16  	   12  	   903.412	   -4.3805
 	2023	08	09	14:20:36	  280.010	   19.7121	   869.689	    0.0352	   0.0007	   0.00486	    0.0228	    16  	   12  	   908.158	   -4.2358
 	2023	08	09	15:40:36	  285.011	   24.4352	   875.526	    0.0350	   0.0011	   0.00395	    0.0210	    16  	   12  	   912.998	   -4.1044

# file for irun = 10: ./R1130E_R1336mzzZ/R1130E_36_R1336mzzZ_64_2308b.txt                             
 	2023	08	10	08:28:34	  280.008	    0.7144	   768.884	    0.0389	   0.0011	   0.00330	    0.0193	    16  	   12  	   813.894	   -5.5302
 	2023	08	10	09:50:36	  285.011	    4.9474	   775.656	    0.0384	   0.0008	   0.00190	    0.0119	    16  	   12  	   818.976	   -5.2895
 	2023	08	10	11:12:06	  290.013	    9.1520	   782.230	    0.0379	   0.0009	   0.00238	    0.0120	    16  	   12  	   824.060	   -5.0761
 	2023	08	10	12:32:36	  295.009	   13.3195	   788.606	    0.0375	   0.0010	   0.00221	    0.0095	    16  	   12  	   829.108	   -4.8850
 	2023	08	10	13:52:36	  300.009	   17.4655	   794.835	    0.0370	   0.0015	   0.00219	    0.0111	    16  	   12  	   834.152	   -4.7134
 	2023	08	10	15:12:36	  305.006	   21.5763	   800.891	    0.0367	   0.0018	   0.00098	    0.0059	    16  	   12  	   839.132	   -4.5573
 	2023	08	10	16:32:06	  310.008	   25.6593	   806.801	    0.0363	   0.0012	   0.00241	    0.0084	    16  	   12  	   844.059	   -4.4142

# file for irun = 11: ./R1130E_R1336mzzZ/R1130E_36_R1336mzzZ_64_2308c.txt                             
 	2023	08	10	18:48:04	  300.007	    0.5387	   692.248	    0.0430	   0.0009	   0.00106	    0.0069	    16  	   12  	   738.716	   -6.2903
 	2023	08	10	20:10:05	  305.006	    4.1981	   699.447	    0.0421	   0.0008	   0.00074	    0.0034	    16  	   12  	   744.045	   -5.9940
 	2023	08	10	21:31:06	  310.008	    7.8461	   706.463	    0.0413	   0.0008	   0.00069	    0.0042	    16  	   12  	   749.401	   -5.7297
 	2023	08	10	22:52:06	  315.001	   11.4702	   713.266	    0.0406	   0.0017	   0.00144	    0.0084	    16  	   12  	   754.729	   -5.4937
 	2023	08	11	00:12:06	  320.010	   15.0837	   719.884	    0.0400	   0.0012	   0.00044	    0.0054	    16  	   12  	   760.020	   -5.2809
 	2023	08	11	01:32:06	  325.016	   18.6727	   726.312	    0.0394	   0.0013	   0.00136	    0.0080	    16  	   12  	   765.245	   -5.0876
 	2023	08	11	02:51:36	  330.007	   22.2300	   732.551	    0.0389	   0.0012	   0.00069	    0.0049	    16  	   12  	   770.392	   -4.9118
 	2023	08	11	04:21:36	  335.008	   25.6966	   738.255	    0.0384	   0.0013	   0.00560	    0.0341	    16  	   12  	   775.079	   -4.7510

# file for irun = 12: ./R1130E_R1336mzzZ/R1130E_36_R1336mzzZ_64_2308d.txt                             
 	2023	08	11	09:46:04	  320.007	    0.8451	   620.417	    0.0490	   0.0014	   0.00467	    0.0400	    16  	   12  	   668.157	   -7.1450
 	2023	08	11	11:08:06	  325.012	    4.0329	   628.227	    0.0477	   0.0010	   0.00235	    0.0200	    16  	   12  	   673.845	   -6.7697
 	2023	08	11	12:29:36	  330.005	    7.1966	   635.694	    0.0465	   0.0025	   0.00189	    0.0120	    16  	   12  	   679.456	   -6.4408
 	2023	08	11	13:59:36	  335.008	   10.2805	   642.438	    0.0453	   0.0010	   0.00513	    0.0413	    16  	   12  	   684.544	   -6.1510
 	2023	08	11	15:18:06	  340.012	   13.3854	   649.177	    0.0443	   0.0013	   0.00311	    0.0223	    16  	   12  	   689.823	   -5.8922
 	2023	08	11	16:36:06	  345.017	   16.4787	   655.745	    0.0434	   0.0003	   0.00147	    0.0109	    16  	   12  	   695.060	   -5.6564
