# Supplementary material for: Speed of Sound Measurements of R-1130(E) and an Azeotropic Blend of R-1336mzz(Z)/1130(E)
Source: Int J Thermophys. Author manuscript; Available in PMC 2025 Jan 14. (PMC11729614; doi:10.1007/s10765-024-03416-1)
Supplement: UnaveragedSOSData [file NIHMS2026077-supplement-UnaveragedSOSData.zip › R1130E_output_pe.txt]

#	year	mo	dy	  time  	  elapsed hr 	T(K) 	    p(MPa)	   w(m/s) 	  sigma_T	   sigma_p	   sigma_w	  N_temp	 N_echo	   w_EOS  	  del_EOS(%)	  Tbath 	 dp/dT(%/hr)	  u_T/K   	 u_p/MPa 	u_w/(m.s-1) 	  Uc(%)

# component(s): /home/ajrowane/LinuxFiles/REFPROP10/FLUIDS/R1130E.FLD        mole frac:    1.000000
#               
# molar mass:          96.940000
   1.0000000000000000        0.0000000000000000     
#
# Uncertainty factors [all for standard (k = 1) errors]:
# state point:
#   standard uncertainty in T/K, SPRT calibration:          0.0030
#                                bath gradients:            0.0025
#   (p_trans = 1): zero offset in p/MPa                     0.0140
#                  calibration [MPa]:                       0.0070
#                  hydrostatic head [m]:                    0.0500
# path-length:
#   u(delta_L) at Tref [ppm]                              100.000
#   u(EOS of standard fluid) [ppm]                        120.000
#   u(delta_L)_temperature coeff [ppm/K]                    0.000
#   u(delta_L)_pressure coeff [ppm/MPa]                     0.000
# sample:
#   sample purity, u(rho) [relative error]:                 0.000000
#   gravimetric prep [relative error]                       0.000000


# file for irun =  1: ./R1130E/R1130E_2306a_clean.txt                                                 
# resonator; 20230623 11:03:37                                                                                                                                                                                                                                 
# R1130E; load from liquid phase at -45.0C; 2nd pressure transducer is now not working                                                                                                                                                                         
# R1130E; load from liquid phase at -45.0C; 2nd pressure transducer is now not working                                                                                                                                                                         
# xxx                                                                                                                                                                                                                                                          
# xxx                                                                                                                                                                                                                                                          
! scanxtime  =      .0                                                                                                                                                                                                                                         
! NTset =  5; nT =  4; nPID =  3                                                                                                                                                                                                                               
!                 T_cell   T_bath   T_room   T_paro dp/dT_max  TconvDelay TrepDelay                                                                                                                                                                            
! Tset array =   228.300  228.150  294.000    0.000   2.5000      1800.0    600.0                                                                                                                                                                              
!   Pset     =    9  next setpoint after loading                                                                                                                                                                                                               
! Tset array =   230.000  229.790  294.000    0.000   2.5000      1800.0    600.0                                                                                                                                                                              
! Tset array =   235.000  234.790  294.000    0.000   2.0000      1800.0    600.0                                                                                                                                                                              
! Tset array =   240.000  239.790  294.000    0.000   2.0000      1800.0    600.0                                                                                                                                                                              
! Tset array =   240.000  239.790  294.000    0.000   2.0000      1800.0    600.0                                                                                                                                                                              
!   Pset     =    9  if P > 25 MPa drop pressure, else continue isochore                                                                                                                                                                                       
! Terrmax:         0.2000   0.0200   9.9990 999.0000                                                                                                                                                                                                           
! Tsigmax:         0.0200   0.0200   1.0000  99.0000                                                                                                                                                                                                           
! PID_to_T:           1         2         3                                                                                                                                                                                                                    
!   SSheat   =      0.000     0.000     0.000                                                                                                                                                                                                                  
!   SSheat   =      0.000     0.000     0.000                                                                                                                                                                                                                  
!   SSheat   =      0.000     0.000     0.000                                                                                                                                                                                                                  
!   SSheat   =      0.000     0.000     0.000                                                                                                                                                                                                                  
!   SSheat   =      0.000     0.000     0.000                                                                                                                                                                                                                  
! IQratio(j):         1         2         3                                                                                                                                                                                                                    
! Qratio =          0.000     0.000     0.000                                                                                                                                                                                                                  
! Qratio =          0.000     0.000     0.000                                                                                                                                                                                                                  
! Qratio =          0.000     0.000     0.000                                                                                                                                                                                                                  
! Qratio =          0.000     0.000     0.000                                                                                                                                                                                                                  
! Qratio =          0.000     0.000     0.000                                                                                                                                                                                                                  
! pulse:     8000000.0       2.500          10      10.000  fpulse/Hz, Vpp, Ncycles, burst_int/ms                                                                                                                                                              
# NPread, MainP =   1    1                                                                                                                                                                                                                                     
# Pbaro =           1                                                                                                                                                                                                                                          
# Tcell, Tbaro =    1    3                                                                                                                                                                                                                                     
# ID_pressure =         131549                                                                                                                                                                                                                                 
# ID_temps    =     162CE_1573   Hart_7341   T100_room      paro_1                                                                                                                                                                                             
# ID_Rstd     =   Tin_22212/03                                                                                                                                                                                                                                 
# echox true                                                                                                                                                                                                                                                   
# echoy true                                                                                                                                                                                                                                                   
! about to initialize F700                                                                                                                                                                                                                                     
! about to initialize DSO                                                                                                                                                                                                                                      
! about to initialize AWG                                                                                                                                                                                                                                      
! about to initialize Keithley 2002                                                                                                                                                                                                                            
! about to initialize HP_3458A                                                                                                                                                                                                                                 
! skip initialization of HP power supplies [PID disabled]                                                                                                                                                                                                      
! initialization complete                                                                                                                                                                                                                                      

 	2023	06	23	13:16:32	*********	  230.004	    2.0437	  1284.604	   0.0040	   0.00351	    0.0093	     4  	    3  	  1337.046	   -3.9222	   229.790	   -1.7470	    0.0056	    0.0160	     0.201	    0.0324
 	2023	06	23	13:28:32	*********	  230.004	    2.0293	  1284.564	   0.0017	   0.00260	    0.0070	     4  	    3  	  1337.001	   -3.9220	   229.790	   -1.7343	    0.0043	    0.0159	     0.201	    0.0323
 	2023	06	23	13:40:31	*********	  230.006	    2.0189	  1284.532	   0.0009	   0.00169	    0.0060	     4  	    3  	  1336.961	   -3.9214	   229.790	   -0.8830	    0.0040	    0.0157	     0.201	    0.0323
 	2023	06	23	13:52:32	*********	  230.003	    2.0097	  1284.508	   0.0044	   0.00074	    0.0016	     4  	    3  	  1336.944	   -3.9221	   229.790	   -2.1597	    0.0059	    0.0157	     0.201	    0.0324

 	2023	06	23	14:54:03	*********	  235.016	    9.8056	  1289.252	   0.0005	   0.00081	    0.0010	     4  	    3  	  1341.017	   -3.8601	   234.790	    0.0612	    0.0039	    0.0157	     0.201	    0.0322
 	2023	06	23	15:04:02	*********	  235.016	    9.8054	  1289.251	   0.0008	   0.00211	    0.0046	     4  	    3  	  1341.015	   -3.8601	   234.790	   -0.1217	    0.0040	    0.0158	     0.201	    0.0322
 	2023	06	23	15:14:02	*********	  235.016	    9.8007	  1289.242	   0.0002	   0.00094	    0.0030	     4  	    3  	  1341.003	   -3.8599	   234.790	   -0.1675	    0.0039	    0.0157	     0.201	    0.0322
 	2023	06	23	15:24:02	*********	  235.016	    9.8003	  1289.239	   0.0011	   0.00066	    0.0016	     4  	    3  	  1341.000	   -3.8599	   234.790	   -0.0190	    0.0041	    0.0157	     0.201	    0.0322

 	2023	06	23	16:23:02	*********	  240.007	   16.9343	  1292.288	   0.0012	   0.00142	    0.0020	     4  	    3  	  1343.456	   -3.8087	   239.790	    0.1387	    0.0041	    0.0157	     0.202	    0.0322
 	2023	06	23	16:33:02	*********	  240.006	   16.9355	  1292.295	   0.0013	   0.00063	    0.0040	     4  	    3  	  1343.462	   -3.8086	   239.790	   -0.0092	    0.0041	    0.0157	     0.202	    0.0322
 	2023	06	23	16:43:02	*********	  240.007	   16.9377	  1292.299	   0.0001	   0.00072	    0.0007	     4  	    3  	  1343.464	   -3.8085	   239.790	    0.0930	    0.0039	    0.0157	     0.202	    0.0322
 	2023	06	23	16:53:02	*********	  240.007	   16.9354	  1292.296	   0.0003	   0.00126	    0.0013	     4  	    3  	  1343.459	   -3.8083	   239.790	   -0.0525	    0.0039	    0.0157	     0.202	    0.0322


# file for irun =  2: ./R1130E/R1130E_2306b_clean.txt                                                 
# resonator; 20230623 16:56:28                                                                                                                                                                                                                                 
# R1130E; load from liquid phase at -45.0C; 2nd pressure transducer is now not working                                                                                                                                                                         
# R1130E; load from liquid phase at -45.0C; 2nd pressure transducer is now not working                                                                                                                                                                         
# xxx                                                                                                                                                                                                                                                          
# xxx                                                                                                                                                                                                                                                          
! scanxtime  =      .0                                                                                                                                                                                                                                         
! NTset =  6; nT =  4; nPID =  3                                                                                                                                                                                                                               
!                 T_cell   T_bath   T_room   T_paro dp/dT_max  TconvDelay TrepDelay                                                                                                                                                                            
! Tset array =   245.000  244.790  294.000    0.000   2.0000      1800.0    600.0                                                                                                                                                                              
! Tset array =   240.000  239.790  294.000    0.000   2.0000      1800.0    600.0                                                                                                                                                                              
!   Pset     =    9  drop pressure to 2 MPa                                                                                                                                                                                                                    
! Tset array =   245.000  244.790  294.000    0.000   2.0000      1800.0    600.0                                                                                                                                                                              
! Tset array =   250.000  249.780  294.000    0.000   2.0000      1800.0    600.0                                                                                                                                                                              
! Tset array =   255.000  254.780  294.000    0.000   2.0000      1800.0    600.0                                                                                                                                                                              
! Tset array =   240.000  239.790  294.000    0.000   2.0000      1800.0    600.0                                                                                                                                                                              
!   Pset     =    9  if P > 25 MPa drop pressure, else continue isochore                                                                                                                                                                                       
! Terrmax:         0.2000   0.0200   9.9990 999.0000                                                                                                                                                                                                           
! Tsigmax:         0.0200   0.0200   1.0000  99.0000                                                                                                                                                                                                           
! PID_to_T:           1         2         3                                                                                                                                                                                                                    
!   SSheat   =      0.000     0.000     0.000                                                                                                                                                                                                                  
!   SSheat   =      0.000     0.000     0.000                                                                                                                                                                                                                  
!   SSheat   =      0.000     0.000     0.000                                                                                                                                                                                                                  
!   SSheat   =      0.000     0.000     0.000                                                                                                                                                                                                                  
!   SSheat   =      0.000     0.000     0.000                                                                                                                                                                                                                  
!   SSheat   =      0.000     0.000     0.000                                                                                                                                                                                                                  
! IQratio(j):         1         2         3                                                                                                                                                                                                                    
! Qratio =          0.000     0.000     0.000                                                                                                                                                                                                                  
! Qratio =          0.000     0.000     0.000                                                                                                                                                                                                                  
! Qratio =          0.000     0.000     0.000                                                                                                                                                                                                                  
! Qratio =          0.000     0.000     0.000                                                                                                                                                                                                                  
! Qratio =          0.000     0.000     0.000                                                                                                                                                                                                                  
! Qratio =          0.000     0.000     0.000                                                                                                                                                                                                                  
! pulse:     8000000.0       2.500          10      10.000  fpulse/Hz, Vpp, Ncycles, burst_int/ms                                                                                                                                                              
# NPread, MainP =   1    1                                                                                                                                                                                                                                     
# Pbaro =           1                                                                                                                                                                                                                                          
# Tcell, Tbaro =    1    3                                                                                                                                                                                                                                     
# ID_pressure =         131549                                                                                                                                                                                                                                 
# ID_temps    =     162CE_1573   Hart_7341   T100_room      paro_1                                                                                                                                                                                             
# ID_Rstd     =   Tin_22212/03                                                                                                                                                                                                                                 
# echox true                                                                                                                                                                                                                                                   
# echoy true                                                                                                                                                                                                                                                   
! about to initialize F700                                                                                                                                                                                                                                     
! about to initialize DSO                                                                                                                                                                                                                                      
! about to initialize AWG                                                                                                                                                                                                                                      
! about to initialize Keithley 2002                                                                                                                                                                                                                            
! about to initialize HP_3458A                                                                                                                                                                                                                                 
! skip initialization of HP power supplies [PID disabled]                                                                                                                                                                                                      
! initialization complete                                                                                                                                                                                                                                      

 	2023	06	23	17:54:59	*********	  245.013	   23.9757	  1295.259	   0.0025	   0.00091	    0.0052	     5  	    3  	  1345.906	   -3.7631	   244.790	    0.0022	    0.0046	    0.0157	     0.202	    0.0322
 	2023	06	23	18:05:00	*********	  245.012	   23.9754	  1295.260	   0.0012	   0.00061	    0.0032	    10  	    3  	  1345.909	   -3.7632	   244.790	    0.0196	    0.0041	    0.0157	     0.202	    0.0321
 	2023	06	23	18:15:00	*********	  245.011	   23.9748	  1295.262	   0.0019	   0.00075	    0.0013	    10  	    3  	  1345.909	   -3.7630	   244.790	    0.0058	    0.0044	    0.0157	     0.202	    0.0322


# file for irun =  3: ./R1130E/R1130E_2306c.txt                                                       
# pulse-echo; 20230624 17:17:39                                                                                                                                                                                                                                
# R1130E; load from liquid phase at -45.0C; 2nd pressure transducer is now not working                                                                                                                                                                         
# xxx                                                                                                                                                                                                                                                          
! scanxtime  =      .0                                                                                                                                                                                                                                         
! NTset =  5; nT =  4; nPID =  3                                                                                                                                                                                                                               
!                 T_cell   T_bath   T_room   T_paro dp/dT_max  TconvDelay TrepDelay                                                                                                                                                                            
! Tset array =   245.000  244.790  294.000    0.000   2.0000      1800.0    600.0                                                                                                                                                                              
! Tset array =   250.000  249.780  294.000    0.000   2.0000      1800.0    600.0                                                                                                                                                                              
! Tset array =   255.000  254.780  294.000    0.000   2.0000      1800.0    600.0                                                                                                                                                                              
! Tset array =   240.000  239.790  294.000    0.000   2.0000      1800.0    600.0                                                                                                                                                                              
! Tset array =   250.000  249.780  294.000    0.000   2.0000      1800.0    600.0                                                                                                                                                                              
!   Pset     =    9  if P > 25 MPa drop pressure, else continue isochore                                                                                                                                                                                       
! Terrmax:         0.2000   0.0200   9.9990 999.0000                                                                                                                                                                                                           
! Tsigmax:         0.0200   0.0200   1.0000  99.0000                                                                                                                                                                                                           
! PID_to_T:           1         2         3                                                                                                                                                                                                                    
!   SSheat   =      0.000     0.000     0.000                                                                                                                                                                                                                  
!   SSheat   =      0.000     0.000     0.000                                                                                                                                                                                                                  
!   SSheat   =      0.000     0.000     0.000                                                                                                                                                                                                                  
!   SSheat   =      0.000     0.000     0.000                                                                                                                                                                                                                  
!   SSheat   =      0.000     0.000     0.000                                                                                                                                                                                                                  
! IQratio(j):         1         2         3                                                                                                                                                                                                                    
! Qratio =          0.000     0.000     0.000                                                                                                                                                                                                                  
! Qratio =          0.000     0.000     0.000                                                                                                                                                                                                                  
! Qratio =          0.000     0.000     0.000                                                                                                                                                                                                                  
! Qratio =          0.000     0.000     0.000                                                                                                                                                                                                                  
! Qratio =          0.000     0.000     0.000                                                                                                                                                                                                                  
! pulse:     8000000.0       2.500          10      10.000  fpulse/Hz, Vpp, Ncycles, burst_int/ms                                                                                                                                                              
# NPread, MainP =   1    1                                                                                                                                                                                                                                     
# Pbaro =           1                                                                                                                                                                                                                                          
# Tcell, Tbaro =    1    3                                                                                                                                                                                                                                     
# ID_pressure =         131549                                                                                                                                                                                                                                 
# ID_temps    =     162CE_1573   Hart_7341   T100_room      paro_1                                                                                                                                                                                             
# ID_Rstd     =   Tin_22212/03                                                                                                                                                                                                                                 
# echox true                                                                                                                                                                                                                                                   
# echoy true                                                                                                                                                                                                                                                   
! about to initialize F700                                                                                                                                                                                                                                     
! about to initialize DSO                                                                                                                                                                                                                                      
! about to initialize AWG                                                                                                                                                                                                                                      
! about to initialize Keithley 2002                                                                                                                                                                                                                            
! about to initialize HP_3458A                                                                                                                                                                                                                                 
! skip initialization of HP power supplies [PID disabled]                                                                                                                                                                                                      
! initialization complete                                                                                                                                                                                                                                      

 	2023	06	24	18:16:29	*********	  245.008	    6.3769	  1240.153	   0.0010	   0.00073	    0.0027	     4  	    3  	  1290.917	   -3.9324	   244.787	    0.2457	    0.0040	    0.0157	     0.194	    0.0324
 	2023	06	24	18:26:30	*********	  245.009	    6.3779	  1240.158	   0.0012	   0.00058	    0.0016	     4  	    3  	  1290.917	   -3.9321	   244.790	    0.0300	    0.0041	    0.0157	     0.194	    0.0324
 	2023	06	24	18:36:30	*********	  245.008	    6.3779	  1240.158	   0.0016	   0.00061	    0.0009	     4  	    3  	  1290.923	   -3.9325	   244.790	    0.0640	    0.0042	    0.0157	     0.194	    0.0324
 	2023	06	24	18:46:30	*********	  245.007	    6.3778	  1240.158	   0.0011	   0.00079	    0.0021	     4  	    3  	  1290.924	   -3.9326	   244.790	   -0.1823	    0.0041	    0.0157	     0.194	    0.0324

 	2023	06	24	19:49:32	*********	  250.006	   13.2862	  1243.963	   0.0021	   0.00489	    0.0116	     4  	    3  	  1294.070	   -3.8721	   249.780	    0.8660	    0.0044	    0.0164	     0.194	    0.0325
 	2023	06	24	19:59:31	*********	  250.007	   13.3035	  1244.015	   0.0014	   0.00404	    0.0102	     4  	    3  	  1294.123	   -3.8720	   249.778	    0.7725	    0.0041	    0.0162	     0.194	    0.0325
 	2023	06	24	20:09:31	*********	  250.006	   13.3116	  1244.043	   0.0010	   0.00167	    0.0031	     4  	    3  	  1294.153	   -3.8720	   249.780	    0.2968	    0.0040	    0.0157	     0.194	    0.0324
 	2023	06	24	20:19:32	*********	  250.006	   13.3231	  1244.076	   0.0009	   0.00236	    0.0063	     4  	    3  	  1294.192	   -3.8723	   249.780	    0.6475	    0.0040	    0.0158	     0.194	    0.0324

 	2023	06	24	21:17:03	*********	  255.008	   20.0440	  1247.509	   0.0034	   0.00291	    0.0073	     4  	    3  	  1297.044	   -3.8191	   254.780	    0.2470	    0.0052	    0.0159	     0.195	    0.0324
 	2023	06	24	21:27:03	*********	  255.007	   20.0555	  1247.544	   0.0011	   0.00145	    0.0030	     4  	    3  	  1297.083	   -3.8193	   254.780	    0.2895	    0.0041	    0.0157	     0.195	    0.0323
 	2023	06	24	21:37:03	*********	  255.010	   20.0630	  1247.565	   0.0035	   0.00221	    0.0063	     4  	    3  	  1297.097	   -3.8187	   254.780	    0.2457	    0.0053	    0.0158	     0.195	    0.0324
 	2023	06	24	21:47:03	*********	  255.008	   20.0681	  1247.583	   0.0035	   0.00125	    0.0010	     4  	    3  	  1297.121	   -3.8191	   254.780	    0.0798	    0.0052	    0.0157	     0.195	    0.0324

 	2023	06	24	23:29:03	*********	  240.007	   -0.1172	  1237.827	   0.0011	   0.00183	    0.0052	     4  	    3  	   154.706	  700.1173	   239.790	    0.6552	    0.0041	    0.0158	     0.193	    0.0312
 	2023	06	24	23:45:03	*********	  240.007	   -0.1267	  1237.798	   0.0007	   0.00259	    0.0019	     4  	    3  	   154.706	  700.0986	   239.790	   -1.6935	    0.0040	    0.0159	     0.193	    0.0312
 	2023	06	24	23:57:03	*********	  240.008	   -0.1309	  1237.783	   0.0014	   0.00093	    0.0019	     4  	    3  	   154.706	  700.0883	   239.792	    3.5705	    0.0041	    0.0157	     0.193	    0.0312
 	2023	06	25	00:07:03	*********	  240.009	   -0.1298	  1237.782	   0.0012	   0.00061	    0.0008	     4  	    3  	   154.706	  700.0850	   239.793	    0.2390	    0.0041	    0.0157	     0.193	    0.0312


# file for irun =  4: ./R1130E/R1130E_2306d.txt                                                       
# pulse-echo; 20230625 11:45:27                                                                                                                                                                                                                                
# R1130E; load from liquid phase at -45.0C; 2nd pressure transducer is now not working                                                                                                                                                                         
# xxx                                                                                                                                                                                                                                                          
! scanxtime  =      .0                                                                                                                                                                                                                                         
! NTset =  9; nT =  4; nPID =  3                                                                                                                                                                                                                               
!                 T_cell   T_bath   T_room   T_paro dp/dT_max  TconvDelay TrepDelay                                                                                                                                                                            
! Tset array =   250.000  249.780  294.000    0.000   2.0000      1800.0    600.0                                                                                                                                                                              
! Tset array =   255.000  254.780  294.000    0.000   2.0000      1800.0    600.0                                                                                                                                                                              
! Tset array =   260.000  259.780  294.000    0.000   2.0000      1800.0    600.0                                                                                                                                                                              
! Tset array =   265.000  264.780  294.000    0.000   2.0000      1800.0    600.0                                                                                                                                                                              
! Tset array =   265.000  264.780  294.000    0.000   2.0000      1800.0    600.0                                                                                                                                                                              
!   Pset     =    9  if P > 25 MPa at 270 K stop run and drop pressure, else next setpoint                                                                                                                                                                     
! Tset array =   270.000  269.790  294.000    0.000   2.0000      1800.0    600.0                                                                                                                                                                              
! Tset array =   260.000  259.780  294.000    0.000   2.0000      1800.0    600.0                                                                                                                                                                              
!   Pset     =    9  if P > 25 MPa at 270 K stop run and drop pressure, else next setpoint                                                                                                                                                                     
! Tset array =   275.000  274.790  294.000    0.000   2.0000      1800.0    600.0                                                                                                                                                                              
! Tset array =   260.000  259.780  294.000    0.000   2.0000      1800.0    600.0                                                                                                                                                                              
!   Pset     =    9  if P > 25 MPa drop pressure, else continue isochore                                                                                                                                                                                       
! Terrmax:         0.2000   0.0200   9.9990 999.0000                                                                                                                                                                                                           
! Tsigmax:         0.0200   0.0200   1.0000  99.0000                                                                                                                                                                                                           
! PID_to_T:           1         2         3                                                                                                                                                                                                                    
!   SSheat   =      0.000     0.000     0.000                                                                                                                                                                                                                  
!   SSheat   =      0.000     0.000     0.000                                                                                                                                                                                                                  
!   SSheat   =      0.000     0.000     0.000                                                                                                                                                                                                                  
!   SSheat   =      0.000     0.000     0.000                                                                                                                                                                                                                  
!   SSheat   =      0.000     0.000     0.000                                                                                                                                                                                                                  
!   SSheat   =      0.000     0.000     0.000                                                                                                                                                                                                                  
!   SSheat   =      0.000     0.000     0.000                                                                                                                                                                                                                  
!   SSheat   =      0.000     0.000     0.000                                                                                                                                                                                                                  
!   SSheat   =      0.000     0.000     0.000                                                                                                                                                                                                                  
! IQratio(j):         1         2         3                                                                                                                                                                                                                    
! Qratio =          0.000     0.000     0.000                                                                                                                                                                                                                  
! Qratio =          0.000     0.000     0.000                                                                                                                                                                                                                  
! Qratio =          0.000     0.000     0.000                                                                                                                                                                                                                  
! Qratio =          0.000     0.000     0.000                                                                                                                                                                                                                  
! Qratio =          0.000     0.000     0.000                                                                                                                                                                                                                  
! Qratio =          0.000     0.000     0.000                                                                                                                                                                                                                  
! Qratio =          0.000     0.000     0.000                                                                                                                                                                                                                  
! Qratio =          0.000     0.000     0.000                                                                                                                                                                                                                  
! Qratio =          0.000     0.000     0.000                                                                                                                                                                                                                  
! pulse:     8000000.0       2.500          10      10.000  fpulse/Hz, Vpp, Ncycles, burst_int/ms                                                                                                                                                              
# NPread, MainP =   1    1                                                                                                                                                                                                                                     
# Pbaro =           1                                                                                                                                                                                                                                          
# Tcell, Tbaro =    1    3                                                                                                                                                                                                                                     
# ID_pressure =         131549                                                                                                                                                                                                                                 
# ID_temps    =     162CE_1573   Hart_7341   T100_room      paro_1                                                                                                                                                                                             
# ID_Rstd     =   Tin_22212/03                                                                                                                                                                                                                                 
# echox true                                                                                                                                                                                                                                                   
# echoy true                                                                                                                                                                                                                                                   
! about to initialize F700                                                                                                                                                                                                                                     
! about to initialize DSO                                                                                                                                                                                                                                      
! about to initialize AWG                                                                                                                                                                                                                                      
! about to initialize Keithley 2002                                                                                                                                                                                                                            
! about to initialize HP_3458A                                                                                                                                                                                                                                 
! skip initialization of HP power supplies [PID disabled]                                                                                                                                                                                                      
! initialization complete                                                                                                                                                                                                                                      

 	2023	06	25	12:31:30	*********	  250.019	    0.5202	  1200.477	   0.0016	   0.00165	    0.0031	     4  	    3  	  1250.957	   -4.0354	   249.780	   -6.6045	    0.0042	    0.0157	     0.188	    0.0327
 	2023	06	25	12:44:29	*********	  250.019	    0.5192	  1200.472	   0.0007	   0.00150	    0.0032	     4  	    3  	  1250.954	   -4.0355	   249.780	    0.5295	    0.0040	    0.0157	     0.188	    0.0327
 	2023	06	25	12:54:30	*********	  250.018	    0.5207	  1200.475	   0.0016	   0.00154	    0.0012	     4  	    3  	  1250.962	   -4.0359	   249.780	   -0.9520	    0.0042	    0.0157	     0.188	    0.0327
 	2023	06	25	13:05:00	*********	  250.020	    0.5206	  1200.477	   0.0008	   0.00093	    0.0032	     4  	    3  	  1250.955	   -4.0352	   249.782	    4.4633	    0.0040	    0.0157	     0.188	    0.0327

 	2023	06	25	14:12:01	*********	  255.013	    7.0133	  1204.063	   0.0010	   0.00477	    0.0158	     4  	    3  	  1253.718	   -3.9606	   254.782	    1.3710	    0.0040	    0.0164	     0.188	    0.0327
 	2023	06	25	14:22:01	*********	  255.014	    7.0248	  1204.096	   0.0015	   0.00419	    0.0092	     4  	    3  	  1253.752	   -3.9606	   254.782	    0.7692	    0.0042	    0.0162	     0.188	    0.0327
 	2023	06	25	14:32:01	*********	  255.014	    7.0371	  1204.137	   0.0011	   0.00141	    0.0026	     4  	    3  	  1253.794	   -3.9606	   254.780	    0.8013	    0.0041	    0.0157	     0.188	    0.0326
 	2023	06	25	14:42:02	*********	  255.013	    7.0404	  1204.150	   0.0012	   0.00057	    0.0033	     4  	    3  	  1253.811	   -3.9607	   254.780	    0.3845	    0.0041	    0.0157	     0.188	    0.0326

 	2023	06	25	15:40:32	*********	  260.011	   13.4004	  1207.508	   0.0014	   0.00207	    0.0027	     4  	    3  	  1256.446	   -3.8949	   259.780	    0.2228	    0.0042	    0.0158	     0.189	    0.0326
 	2023	06	25	15:50:33	*********	  260.009	   13.4042	  1207.525	   0.0013	   0.00164	    0.0044	     4  	    3  	  1256.465	   -3.8951	   259.782	    0.1397	    0.0041	    0.0157	     0.189	    0.0326
 	2023	06	25	16:00:33	*********	  260.010	   13.4087	  1207.540	   0.0015	   0.00184	    0.0039	     4  	    3  	  1256.478	   -3.8949	   259.782	    0.1358	    0.0042	    0.0158	     0.189	    0.0326
 	2023	06	25	16:10:33	*********	  260.009	   13.4121	  1207.554	   0.0009	   0.00095	    0.0014	     4  	    3  	  1256.494	   -3.8949	   259.780	   -0.0390	    0.0040	    0.0157	     0.189	    0.0326

 	2023	06	25	17:06:33	*********	  265.012	   19.7108	  1210.894	   0.0008	   0.00169	    0.0046	     4  	    3  	  1259.236	   -3.8391	   264.780	    0.0685	    0.0040	    0.0157	     0.189	    0.0325
 	2023	06	25	17:16:33	*********	  265.014	   19.7110	  1210.891	   0.0022	   0.00069	    0.0027	     4  	    3  	  1259.229	   -3.8387	   264.780	    0.1555	    0.0045	    0.0157	     0.189	    0.0325
 	2023	06	25	17:26:32	*********	  265.014	   19.7148	  1210.898	   0.0006	   0.00087	    0.0004	     4  	    3  	  1259.242	   -3.8391	   264.780	    0.1003	    0.0040	    0.0157	     0.189	    0.0325
 	2023	06	25	17:36:32	*********	  265.016	   19.7195	  1210.910	   0.0012	   0.00176	    0.0022	     4  	    3  	  1259.251	   -3.8389	   264.780	    0.2270	    0.0041	    0.0158	     0.189	    0.0325


 	2023	06	26	08:35:33	*********	  270.008	   25.9687	  1214.310	   0.0010	   0.00117	    0.0010	     4  	    3  	  1262.183	   -3.7929	   269.790	    0.0457	    0.0040	    0.0157	     0.190	    0.0325
 	2023	06	26	08:45:33	*********	  270.009	   25.9697	  1214.313	   0.0011	   0.00097	    0.0025	     4  	    3  	  1262.185	   -3.7928	   269.790	    0.0900	    0.0041	    0.0157	     0.190	    0.0325
 	2023	06	26	08:55:32	*********	  270.006	   25.9717	  1214.322	   0.0011	   0.00183	    0.0049	     4  	    3  	  1262.200	   -3.7933	   269.790	    0.0718	    0.0041	    0.0158	     0.190	    0.0325
 	2023	06	26	09:05:33	*********	  270.007	   25.9720	  1214.324	   0.0014	   0.00125	    0.0032	     4  	    3  	  1262.198	   -3.7929	   269.790	    0.0880	    0.0041	    0.0157	     0.190	    0.0325


# file for irun =  5: ./R1130E/R1130E_2306e.txt                                                       
# pulse-echo; 20230626 09:34:17                                                                                                                                                                                                                                
# R1130E; load from liquid phase at -45.0C; 2nd pressure transducer is now not working                                                                                                                                                                         
# xxx                                                                                                                                                                                                                                                          
! scanxtime  =      .0                                                                                                                                                                                                                                         
! NTset =  8; nT =  4; nPID =  3                                                                                                                                                                                                                               
!                 T_cell   T_bath   T_room   T_paro dp/dT_max  TconvDelay TrepDelay                                                                                                                                                                            
! Tset array =   260.000  259.780  294.000    0.000   2.0000      1800.0    600.0                                                                                                                                                                              
! Tset array =   265.000  264.780  294.000    0.000   2.0000      1800.0    600.0                                                                                                                                                                              
! Tset array =   270.000  269.790  294.000    0.000   2.0000      1800.0    600.0                                                                                                                                                                              
! Tset array =   275.000  274.790  294.000    0.000   2.0000      1800.0    600.0                                                                                                                                                                              
! Tset array =   280.000  279.800  294.000    0.000   2.0000      1800.0    600.0                                                                                                                                                                              
! Tset array =   270.000  269.790  294.000    0.000   2.0000      1800.0    600.0                                                                                                                                                                              
!   Pset     =    9  if P > 25 MPa at 280 K stop run and drop pressure, else next setpoint                                                                                                                                                                     
! Tset array =   285.000  284.800  294.000    0.000   2.0000      1800.0    600.0                                                                                                                                                                              
! Tset array =   270.000  269.790  294.000    0.000   2.0000      1800.0    600.0                                                                                                                                                                              
!   Pset     =    9  if P > 25 MPa at 285 K stop run and drop pressure, else next setpoint                                                                                                                                                                     
! Terrmax:         0.2000   0.0200   9.9990 999.0000                                                                                                                                                                                                           
! Tsigmax:         0.0200   0.0200   1.0000  99.0000                                                                                                                                                                                                           
! PID_to_T:           1         2         3                                                                                                                                                                                                                    
!   SSheat   =      0.000     0.000     0.000                                                                                                                                                                                                                  
!   SSheat   =      0.000     0.000     0.000                                                                                                                                                                                                                  
!   SSheat   =      0.000     0.000     0.000                                                                                                                                                                                                                  
!   SSheat   =      0.000     0.000     0.000                                                                                                                                                                                                                  
!   SSheat   =      0.000     0.000     0.000                                                                                                                                                                                                                  
!   SSheat   =      0.000     0.000     0.000                                                                                                                                                                                                                  
!   SSheat   =      0.000     0.000     0.000                                                                                                                                                                                                                  
!   SSheat   =      0.000     0.000     0.000                                                                                                                                                                                                                  
! IQratio(j):         1         2         3                                                                                                                                                                                                                    
! Qratio =          0.000     0.000     0.000                                                                                                                                                                                                                  
! Qratio =          0.000     0.000     0.000                                                                                                                                                                                                                  
! Qratio =          0.000     0.000     0.000                                                                                                                                                                                                                  
! Qratio =          0.000     0.000     0.000                                                                                                                                                                                                                  
! Qratio =          0.000     0.000     0.000                                                                                                                                                                                                                  
! Qratio =          0.000     0.000     0.000                                                                                                                                                                                                                  
! Qratio =          0.000     0.000     0.000                                                                                                                                                                                                                  
! Qratio =          0.000     0.000     0.000                                                                                                                                                                                                                  
! pulse:     8000000.0       2.500          10      10.000  fpulse/Hz, Vpp, Ncycles, burst_int/ms                                                                                                                                                              
# NPread, MainP =   1    1                                                                                                                                                                                                                                     
# Pbaro =           1                                                                                                                                                                                                                                          
# Tcell, Tbaro =    1    3                                                                                                                                                                                                                                     
# ID_pressure =         131549                                                                                                                                                                                                                                 
# ID_temps    =     162CE_1573   Hart_7341   T100_room      paro_1                                                                                                                                                                                             
# ID_Rstd     =   Tin_22212/03                                                                                                                                                                                                                                 
# echox true                                                                                                                                                                                                                                                   
# echoy true                                                                                                                                                                                                                                                   
! about to initialize F700                                                                                                                                                                                                                                     
! about to initialize DSO                                                                                                                                                                                                                                      
! about to initialize AWG                                                                                                                                                                                                                                      
! about to initialize Keithley 2002                                                                                                                                                                                                                            
! about to initialize HP_3458A                                                                                                                                                                                                                                 
! skip initialization of HP power supplies [PID disabled]                                                                                                                                                                                                      
! initialization complete                                                                                                                                                                                                                                      

 	2023	06	26	10:24:03	*********	  259.999	    0.5437	  1161.507	   0.0015	   0.00068	    0.0034	     4  	    3  	  1210.629	   -4.0575	   259.780	   -1.3058	    0.0042	    0.0157	     0.181	    0.0330
 	2023	06	26	10:36:34	*********	  259.999	    0.5457	  1161.512	   0.0012	   0.00060	    0.0011	     4  	    3  	  1210.638	   -4.0579	   259.777	    5.3365	    0.0041	    0.0157	     0.181	    0.0329
 	2023	06	26	10:46:34	*********	  260.000	    0.5472	  1161.516	   0.0009	   0.00102	    0.0009	     4  	    3  	  1210.640	   -4.0577	   259.780	    2.2027	    0.0040	    0.0157	     0.181	    0.0329
 	2023	06	26	11:00:04	*********	  260.000	    0.5515	  1161.524	   0.0004	   0.00037	    0.0019	     4  	    3  	  1210.653	   -4.0581	   259.780	    0.8345	    0.0039	    0.0157	     0.181	    0.0329

 	2023	06	26	11:55:06	*********	  265.009	    6.6616	  1165.127	   0.0014	   0.00039	    0.0022	     4  	    3  	  1213.411	   -3.9792	   264.780	    0.1193	    0.0041	    0.0157	     0.182	    0.0329
 	2023	06	26	12:05:05	*********	  265.010	    6.6639	  1165.137	   0.0016	   0.00078	    0.0015	     4  	    3  	  1213.416	   -3.9788	   264.780	    0.2860	    0.0042	    0.0157	     0.182	    0.0329
 	2023	06	26	12:15:05	*********	  265.009	    6.6655	  1165.137	   0.0010	   0.00032	    0.0026	     4  	    3  	  1213.428	   -3.9797	   264.780	   -0.2720	    0.0040	    0.0157	     0.182	    0.0329
 	2023	06	26	12:25:06	*********	  265.009	    6.6659	  1165.143	   0.0022	   0.00103	    0.0035	     4  	    3  	  1213.429	   -3.9793	   264.780	    0.0475	    0.0045	    0.0157	     0.182	    0.0329

 	2023	06	26	13:18:06	*********	  270.008	   12.7223	  1168.780	   0.0007	   0.00052	    0.0012	     4  	    3  	  1216.377	   -3.9130	   269.790	    0.1085	    0.0040	    0.0157	     0.183	    0.0328
 	2023	06	26	13:28:06	*********	  270.007	   12.7197	  1168.772	   0.0006	   0.00062	    0.0031	     4  	    3  	  1216.369	   -3.9131	   269.790	   -0.1415	    0.0040	    0.0157	     0.183	    0.0328
 	2023	06	26	13:38:06	*********	  270.008	   12.7210	  1168.778	   0.0018	   0.00103	    0.0025	     4  	    3  	  1216.373	   -3.9128	   269.790	    0.2055	    0.0043	    0.0157	     0.183	    0.0328
 	2023	06	26	13:48:06	*********	  270.008	   12.7224	  1168.786	   0.0004	   0.00078	    0.0011	     4  	    3  	  1216.377	   -3.9125	   269.790	    0.0950	    0.0039	    0.0157	     0.183	    0.0328

 	2023	06	26	14:39:36	*********	  275.013	   18.6539	  1172.181	   0.0009	   0.00034	    0.0007	     4  	    3  	  1219.183	   -3.8552	   274.790	   -0.1172	    0.0040	    0.0157	     0.183	    0.0328
 	2023	06	26	14:49:36	*********	  275.013	   18.6548	  1172.178	   0.0012	   0.00091	    0.0017	     4  	    3  	  1219.184	   -3.8555	   274.790	    0.1015	    0.0041	    0.0157	     0.183	    0.0328
 	2023	06	26	14:59:36	*********	  275.013	   18.6525	  1172.177	   0.0025	   0.00061	    0.0012	     4  	    3  	  1219.177	   -3.8550	   274.790	   -0.1348	    0.0047	    0.0157	     0.183	    0.0328
 	2023	06	26	15:09:36	*********	  275.013	   18.6529	  1172.177	   0.0016	   0.00065	    0.0029	     4  	    3  	  1219.179	   -3.8552	   274.790	   -0.0170	    0.0042	    0.0157	     0.183	    0.0328

 	2023	06	26	16:00:06	*********	  280.017	   24.6209	  1175.848	   0.0011	   0.00108	    0.0011	     4  	    3  	  1222.423	   -3.8100	   279.800	    0.0927	    0.0041	    0.0157	     0.184	    0.0327
 	2023	06	26	16:10:06	*********	  280.019	   24.6208	  1175.843	   0.0011	   0.00067	    0.0005	     4  	    3  	  1222.418	   -3.8101	   279.800	   -0.1605	    0.0041	    0.0157	     0.184	    0.0327
 	2023	06	26	16:20:06	*********	  280.016	   24.6176	  1175.839	   0.0023	   0.00236	    0.0058	     4  	    3  	  1222.415	   -3.8102	   279.800	   -0.0398	    0.0045	    0.0158	     0.184	    0.0327
 	2023	06	26	16:30:06	*********	  280.017	   24.6176	  1175.840	   0.0015	   0.00128	    0.0021	     4  	    3  	  1222.412	   -3.8099	   279.800	    0.1720	    0.0042	    0.0157	     0.184	    0.0327


# file for irun =  6: ./R1130E/R1130E_2306f.txt                                                       
# pulse-echo; 20230626 16:48:12                                                                                                                                                                                                                                
# R1130E; load from liquid phase at -45.0C; 2nd pressure transducer is now not working                                                                                                                                                                         
# xxx                                                                                                                                                                                                                                                          
! scanxtime  =      .0                                                                                                                                                                                                                                         
! NTset =  8; nT =  4; nPID =  3                                                                                                                                                                                                                               
!                 T_cell   T_bath   T_room   T_paro dp/dT_max  TconvDelay TrepDelay                                                                                                                                                                            
! Tset array =   270.000  269.790  294.000    0.000   2.0000      1800.0    600.0                                                                                                                                                                              
! Tset array =   275.000  274.790  294.000    0.000   2.0000      1800.0    600.0                                                                                                                                                                              
! Tset array =   280.000  279.800  294.000    0.000   2.0000      1800.0    600.0                                                                                                                                                                              
! Tset array =   285.000  284.800  294.000    0.000   2.0000      1800.0    600.0                                                                                                                                                                              
! Tset array =   290.000  289.780  294.000    0.000   2.0000      1800.0    600.0                                                                                                                                                                              
! Tset array =   280.000  279.800  294.000    0.000   2.0000      1800.0    600.0                                                                                                                                                                              
!   Pset     =    9  if P > 25 MPa at 280 K stop run and drop pressure, else next setpoint                                                                                                                                                                     
! Tset array =   295.000  294.800  294.000    0.000   2.0000      1800.0    600.0                                                                                                                                                                              
! Tset array =   280.000  279.800  294.000    0.000   2.0000      1800.0    600.0                                                                                                                                                                              
!   Pset     =    9  if P > 25 MPa at 285 K stop run and drop pressure, else next setpoint                                                                                                                                                                     
! Terrmax:         0.2000   0.0200   9.9990 999.0000                                                                                                                                                                                                           
! Tsigmax:         0.0200   0.0200   1.0000  99.0000                                                                                                                                                                                                           
! PID_to_T:           1         2         3                                                                                                                                                                                                                    
!   SSheat   =      0.000     0.000     0.000                                                                                                                                                                                                                  
!   SSheat   =      0.000     0.000     0.000                                                                                                                                                                                                                  
!   SSheat   =      0.000     0.000     0.000                                                                                                                                                                                                                  
!   SSheat   =      0.000     0.000     0.000                                                                                                                                                                                                                  
!   SSheat   =      0.000     0.000     0.000                                                                                                                                                                                                                  
!   SSheat   =      0.000     0.000     0.000                                                                                                                                                                                                                  
!   SSheat   =      0.000     0.000     0.000                                                                                                                                                                                                                  
!   SSheat   =      0.000     0.000     0.000                                                                                                                                                                                                                  
! IQratio(j):         1         2         3                                                                                                                                                                                                                    
! Qratio =          0.000     0.000     0.000                                                                                                                                                                                                                  
! Qratio =          0.000     0.000     0.000                                                                                                                                                                                                                  
! Qratio =          0.000     0.000     0.000                                                                                                                                                                                                                  
! Qratio =          0.000     0.000     0.000                                                                                                                                                                                                                  
! Qratio =          0.000     0.000     0.000                                                                                                                                                                                                                  
! Qratio =          0.000     0.000     0.000                                                                                                                                                                                                                  
! Qratio =          0.000     0.000     0.000                                                                                                                                                                                                                  
! Qratio =          0.000     0.000     0.000                                                                                                                                                                                                                  
! pulse:     8000000.0       2.500          10      10.000  fpulse/Hz, Vpp, Ncycles, burst_int/ms                                                                                                                                                              
# NPread, MainP =   1    1                                                                                                                                                                                                                                     
# Pbaro =           1                                                                                                                                                                                                                                          
# Tcell, Tbaro =    1    3                                                                                                                                                                                                                                     
# ID_pressure =         131549                                                                                                                                                                                                                                 
# ID_temps    =     162CE_1573   Hart_7341   T100_room      paro_1                                                                                                                                                                                             
# ID_Rstd     =   Tin_22212/03                                                                                                                                                                                                                                 
# echox true                                                                                                                                                                                                                                                   
# echoy true                                                                                                                                                                                                                                                   
! about to initialize F700                                                                                                                                                                                                                                     
! about to initialize DSO                                                                                                                                                                                                                                      
! about to initialize AWG                                                                                                                                                                                                                                      
! about to initialize Keithley 2002                                                                                                                                                                                                                            
! about to initialize HP_3458A                                                                                                                                                                                                                                 
! skip initialization of HP power supplies [PID disabled]                                                                                                                                                                                                      
! initialization complete                                                                                                                                                                                                                                      

 	2023	06	26	17:39:03	*********	  270.009	    0.4687	  1122.387	   0.0017	   0.00072	    0.0014	     4  	    3  	  1169.964	   -4.0665	   269.790	   -3.2683	    0.0043	    0.0157	     0.175	    0.0333
 	2023	06	26	17:53:33	*********	  270.009	    0.4669	  1122.378	   0.0008	   0.00065	    0.0003	     4  	    3  	  1169.957	   -4.0667	   269.793	   -1.5708	    0.0040	    0.0157	     0.175	    0.0333
 	2023	06	26	18:03:34	*********	  270.008	    0.4670	  1122.379	   0.0014	   0.00067	    0.0024	     4  	    3  	  1169.960	   -4.0668	   269.790	    2.6785	    0.0041	    0.0157	     0.175	    0.0333
 	2023	06	26	18:20:04	*********	  270.009	    0.4657	  1122.370	   0.0004	   0.00043	    0.0014	     4  	    3  	  1169.951	   -4.0669	   269.790	   -4.8890	    0.0039	    0.0157	     0.175	    0.0333

 	2023	06	26	19:14:36	*********	  275.015	    6.3053	  1126.389	   0.0020	   0.00110	    0.0017	     4  	    3  	  1173.180	   -3.9884	   274.790	    0.1725	    0.0044	    0.0157	     0.176	    0.0332
 	2023	06	26	19:24:35	*********	  275.013	    6.3065	  1126.394	   0.0013	   0.00082	    0.0019	     4  	    3  	  1173.192	   -3.9890	   274.790	    0.0325	    0.0041	    0.0157	     0.176	    0.0332
 	2023	06	26	19:34:36	*********	  275.013	    6.3094	  1126.406	   0.0017	   0.00113	    0.0019	     4  	    3  	  1173.205	   -3.9890	   274.790	    0.3890	    0.0043	    0.0157	     0.176	    0.0332
 	2023	06	26	19:44:35	*********	  275.012	    6.3080	  1126.403	   0.0017	   0.00098	    0.0010	     4  	    3  	  1173.204	   -3.9892	   274.790	   -0.2573	    0.0042	    0.0157	     0.176	    0.0332

 	2023	06	26	20:36:36	*********	  280.018	   12.0999	  1130.405	   0.0018	   0.00046	    0.0004	     4  	    3  	  1176.577	   -3.9242	   279.800	   -0.0923	    0.0043	    0.0157	     0.177	    0.0331
 	2023	06	26	20:46:36	*********	  280.019	   12.0990	  1130.404	   0.0020	   0.00045	    0.0024	     4  	    3  	  1176.568	   -3.9236	   279.800	   -0.0668	    0.0044	    0.0157	     0.177	    0.0331
 	2023	06	26	20:56:36	*********	  280.018	   12.1007	  1130.409	   0.0022	   0.00117	    0.0035	     4  	    3  	  1176.579	   -3.9241	   279.800	    0.1180	    0.0045	    0.0157	     0.177	    0.0331
 	2023	06	26	21:06:36	*********	  280.018	   12.1019	  1130.415	   0.0023	   0.00047	    0.0020	     4  	    3  	  1176.586	   -3.9241	   279.800	    0.0675	    0.0045	    0.0157	     0.177	    0.0331

 	2023	06	26	21:57:06	*********	  285.021	   17.8325	  1134.374	   0.0021	   0.00058	    0.0022	     4  	    3  	  1180.036	   -3.8696	   284.800	    0.2390	    0.0044	    0.0157	     0.177	    0.0330
 	2023	06	26	22:07:06	*********	  285.019	   17.8322	  1134.373	   0.0011	   0.00053	    0.0020	     4  	    3  	  1180.042	   -3.8702	   284.803	    0.0485	    0.0040	    0.0157	     0.177	    0.0330
 	2023	06	26	22:17:07	*********	  285.019	   17.8328	  1134.378	   0.0018	   0.00051	    0.0005	     4  	    3  	  1180.046	   -3.8700	   284.800	   -0.0305	    0.0043	    0.0157	     0.177	    0.0330
 	2023	06	26	22:27:06	*********	  285.017	   17.8359	  1134.387	   0.0033	   0.00069	    0.0019	     4  	    3  	  1180.065	   -3.8708	   284.800	    0.0440	    0.0051	    0.0157	     0.177	    0.0331

 	2023	06	26	23:17:06	*********	  290.017	   23.4955	  1138.250	   0.0014	   0.00048	    0.0012	     4  	    3  	  1183.545	   -3.8271	   289.780	   -0.0208	    0.0041	    0.0157	     0.178	    0.0330
 	2023	06	26	23:27:06	*********	  290.021	   23.4963	  1138.253	   0.0015	   0.00135	    0.0013	     4  	    3  	  1183.533	   -3.8258	   289.780	    0.0525	    0.0042	    0.0157	     0.178	    0.0330
 	2023	06	26	23:37:06	*********	  290.017	   23.4999	  1138.264	   0.0032	   0.00098	    0.0012	     4  	    3  	  1183.561	   -3.8272	   289.780	    0.0312	    0.0051	    0.0157	     0.178	    0.0330
 	2023	06	26	23:47:06	*********	  290.020	   23.5011	  1138.268	   0.0013	   0.00042	    0.0020	     4  	    3  	  1183.553	   -3.8262	   289.780	    0.0462	    0.0041	    0.0157	     0.178	    0.0330


# file for irun =  7: ./R1130E/R1130E_2306g.txt                                                       
# pulse-echo; 20230627 07:36:58                                                                                                                                                                                                                                
# R1130E; load from liquid phase at -45.0C; 2nd pressure transducer is now not working                                                                                                                                                                         
# xxx                                                                                                                                                                                                                                                          
! scanxtime  =      .0                                                                                                                                                                                                                                         
! NTset =  8; nT =  4; nPID =  3                                                                                                                                                                                                                               
!                 T_cell   T_bath   T_room   T_paro dp/dT_max  TconvDelay TrepDelay                                                                                                                                                                            
! Tset array =   280.000  279.800  294.000    0.000   2.0000      1800.0    600.0                                                                                                                                                                              
! Tset array =   285.000  284.800  294.000    0.000   2.0000      1800.0    600.0                                                                                                                                                                              
! Tset array =   290.000  289.780  294.000    0.000   2.0000      1800.0    600.0                                                                                                                                                                              
! Tset array =   295.000  294.800  294.000    0.000   2.0000      1800.0    600.0                                                                                                                                                                              
! Tset array =   300.000  299.800  294.000    0.000   2.0000      1800.0    600.0                                                                                                                                                                              
! Tset array =   290.000  289.780  294.000    0.000   2.0000      1800.0    600.0                                                                                                                                                                              
!   Pset     =    9  if P > 25 MPa at 280 K stop run and drop pressure, else next setpoint                                                                                                                                                                     
! Tset array =   305.000  304.780  294.000    0.000   2.0000      1800.0    600.0                                                                                                                                                                              
! Tset array =   290.000  289.780  294.000    0.000   2.0000      1800.0    600.0                                                                                                                                                                              
!   Pset     =    9  if P > 25 MPa at 285 K stop run and drop pressure, else next setpoint                                                                                                                                                                     
! Terrmax:         0.2000   0.0200   9.9990 999.0000                                                                                                                                                                                                           
! Tsigmax:         0.0200   0.0200   1.0000  99.0000                                                                                                                                                                                                           
! PID_to_T:           1         2         3                                                                                                                                                                                                                    
!   SSheat   =      0.000     0.000     0.000                                                                                                                                                                                                                  
!   SSheat   =      0.000     0.000     0.000                                                                                                                                                                                                                  
!   SSheat   =      0.000     0.000     0.000                                                                                                                                                                                                                  
!   SSheat   =      0.000     0.000     0.000                                                                                                                                                                                                                  
!   SSheat   =      0.000     0.000     0.000                                                                                                                                                                                                                  
!   SSheat   =      0.000     0.000     0.000                                                                                                                                                                                                                  
!   SSheat   =      0.000     0.000     0.000                                                                                                                                                                                                                  
!   SSheat   =      0.000     0.000     0.000                                                                                                                                                                                                                  
! IQratio(j):         1         2         3                                                                                                                                                                                                                    
! Qratio =          0.000     0.000     0.000                                                                                                                                                                                                                  
! Qratio =          0.000     0.000     0.000                                                                                                                                                                                                                  
! Qratio =          0.000     0.000     0.000                                                                                                                                                                                                                  
! Qratio =          0.000     0.000     0.000                                                                                                                                                                                                                  
! Qratio =          0.000     0.000     0.000                                                                                                                                                                                                                  
! Qratio =          0.000     0.000     0.000                                                                                                                                                                                                                  
! Qratio =          0.000     0.000     0.000                                                                                                                                                                                                                  
! Qratio =          0.000     0.000     0.000                                                                                                                                                                                                                  
! pulse:     8000000.0       2.500          10      10.000  fpulse/Hz, Vpp, Ncycles, burst_int/ms                                                                                                                                                              
# NPread, MainP =   1    1                                                                                                                                                                                                                                     
# Pbaro =           1                                                                                                                                                                                                                                          
# Tcell, Tbaro =    1    3                                                                                                                                                                                                                                     
# ID_pressure =         131549                                                                                                                                                                                                                                 
# ID_temps    =     162CE_1573   Hart_7341   T100_room      paro_1                                                                                                                                                                                             
# ID_Rstd     =   Tin_22212/03                                                                                                                                                                                                                                 
# echox true                                                                                                                                                                                                                                                   
# echoy true                                                                                                                                                                                                                                                   
! about to initialize F700                                                                                                                                                                                                                                     
! about to initialize DSO                                                                                                                                                                                                                                      
! about to initialize AWG                                                                                                                                                                                                                                      
! about to initialize Keithley 2002                                                                                                                                                                                                                            
! about to initialize HP_3458A                                                                                                                                                                                                                                 
! skip initialization of HP power supplies [PID disabled]                                                                                                                                                                                                      
! initialization complete                                                                                                                                                                                                                                      

 	2023	06	27	08:16:33	*********	  280.015	    0.4377	  1083.614	   0.0007	   0.00080	    0.0030	     4  	    3  	  1129.655	   -4.0756	   279.800	    0.8785	    0.0040	    0.0157	     0.169	    0.0337
 	2023	06	27	08:26:33	*********	  280.014	    0.4358	  1083.604	   0.0021	   0.00052	    0.0011	     4  	    3  	  1129.649	   -4.0761	   279.800	   -2.1055	    0.0044	    0.0157	     0.169	    0.0337
 	2023	06	27	08:36:33	*********	  280.016	    0.4349	  1083.601	   0.0016	   0.00064	    0.0009	     4  	    3  	  1129.637	   -4.0754	   279.800	   -4.0258	    0.0042	    0.0157	     0.169	    0.0337
 	2023	06	27	08:48:34	*********	  280.015	    0.4317	  1083.585	   0.0019	   0.00091	    0.0026	     4  	    3  	  1129.629	   -4.0760	   279.800	   -0.6973	    0.0043	    0.0157	     0.169	    0.0337

 	2023	06	27	09:41:35	*********	  285.018	    5.9814	  1087.907	   0.0011	   0.00104	    0.0032	     4  	    3  	  1133.236	   -4.0000	   284.800	    0.1137	    0.0040	    0.0157	     0.170	    0.0336
 	2023	06	27	09:51:35	*********	  285.019	    5.9829	  1087.916	   0.0013	   0.00074	    0.0017	     4  	    3  	  1133.236	   -3.9991	   284.800	    0.4462	    0.0041	    0.0157	     0.170	    0.0336
 	2023	06	27	10:01:35	*********	  285.017	    5.9857	  1087.928	   0.0024	   0.00125	    0.0041	     4  	    3  	  1133.255	   -3.9997	   284.803	    0.2710	    0.0046	    0.0157	     0.170	    0.0336
 	2023	06	27	10:11:35	*********	  285.018	    5.9916	  1087.951	   0.0035	   0.00086	    0.0014	     4  	    3  	  1133.276	   -3.9994	   284.800	    0.7165	    0.0052	    0.0157	     0.170	    0.0337

 	2023	06	27	11:03:36	*********	  290.020	   11.5001	  1092.274	   0.0025	   0.00102	    0.0034	     4  	    3  	  1137.019	   -3.9353	   289.780	    0.0315	    0.0046	    0.0157	     0.171	    0.0335
 	2023	06	27	11:13:36	*********	  290.019	   11.5022	  1092.283	   0.0019	   0.00090	    0.0014	     4  	    3  	  1137.033	   -3.9357	   289.782	    0.3598	    0.0044	    0.0157	     0.171	    0.0335
 	2023	06	27	11:23:36	*********	  290.021	   11.5024	  1092.283	   0.0021	   0.00075	    0.0020	     4  	    3  	  1137.026	   -3.9351	   289.780	   -0.0800	    0.0045	    0.0157	     0.171	    0.0335
 	2023	06	27	11:33:36	*********	  290.019	   11.5050	  1092.293	   0.0015	   0.00061	    0.0017	     4  	    3  	  1137.043	   -3.9357	   289.780	    0.2672	    0.0042	    0.0157	     0.171	    0.0335

 	2023	06	27	12:24:06	*********	  295.012	   16.9279	  1096.452	   0.0017	   0.00022	    0.0005	     4  	    3  	  1140.749	   -3.8832	   294.803	    0.1120	    0.0043	    0.0157	     0.171	    0.0334
 	2023	06	27	12:34:06	*********	  295.013	   16.9253	  1096.443	   0.0006	   0.00085	    0.0016	     4  	    3  	  1140.738	   -3.8831	   294.800	   -0.0643	    0.0039	    0.0157	     0.171	    0.0334
 	2023	06	27	12:44:06	*********	  295.012	   16.9276	  1096.450	   0.0019	   0.00080	    0.0021	     4  	    3  	  1140.749	   -3.8833	   294.798	    0.0998	    0.0044	    0.0157	     0.171	    0.0334
 	2023	06	27	12:54:06	*********	  295.012	   16.9262	  1096.447	   0.0011	   0.00121	    0.0015	     4  	    3  	  1140.744	   -3.8832	   294.800	    0.0108	    0.0041	    0.0157	     0.171	    0.0334

 	2023	06	27	13:44:06	*********	  300.009	   22.3058	  1100.557	   0.0012	   0.00071	    0.0016	     4  	    3  	  1144.526	   -3.8416	   299.800	   -0.0757	    0.0041	    0.0157	     0.172	    0.0333
 	2023	06	27	13:54:06	*********	  300.011	   22.3089	  1100.571	   0.0002	   0.00093	    0.0013	     4  	    3  	  1144.533	   -3.8411	   299.800	    0.0338	    0.0039	    0.0157	     0.172	    0.0333
 	2023	06	27	14:04:06	*********	  300.009	   22.3098	  1100.577	   0.0030	   0.00055	    0.0018	     4  	    3  	  1144.540	   -3.8411	   299.800	   -0.0163	    0.0049	    0.0157	     0.172	    0.0333
 	2023	06	27	14:14:06	*********	  300.008	   22.3130	  1100.586	   0.0039	   0.00061	    0.0043	     4  	    3  	  1144.559	   -3.8419	   299.800	   -0.0130	    0.0055	    0.0157	     0.172	    0.0333


# file for irun =  8: ./R1130E/R1130E_2306h.txt                                                       
# pulse-echo; 20230627 14:46:25                                                                                                                                                                                                                                
# R1130E; load from liquid phase at -45.0C; 2nd pressure transducer is now not working                                                                                                                                                                         
# xxx                                                                                                                                                                                                                                                          
! scanxtime  =      .0                                                                                                                                                                                                                                         
! NTset =  8; nT =  4; nPID =  3                                                                                                                                                                                                                               
!                 T_cell   T_bath   T_room   T_paro dp/dT_max  TconvDelay TrepDelay                                                                                                                                                                            
! Tset array =   290.000  289.780  294.000    0.000   2.0000      1800.0    600.0                                                                                                                                                                              
! Tset array =   295.000  294.800  294.000    0.000   2.0000      1800.0    600.0                                                                                                                                                                              
! Tset array =   300.000  299.800  294.000    0.000   2.0000      1800.0    600.0                                                                                                                                                                              
! Tset array =   305.000  304.780  294.000    0.000   2.0000      1800.0    600.0                                                                                                                                                                              
! Tset array =   310.000  309.800  294.000    0.000   2.0000      1800.0    600.0                                                                                                                                                                              
! Tset array =   300.000  299.800  294.000    0.000   2.0000      1800.0    600.0                                                                                                                                                                              
!   Pset     =    9  if P > 25 MPa at 280 K stop run and drop pressure, else next setpoint                                                                                                                                                                     
! Tset array =   315.000  314.780  294.000    0.000   2.0000      1800.0    600.0                                                                                                                                                                              
! Tset array =   300.000  299.800  294.000    0.000   2.0000      1800.0    600.0                                                                                                                                                                              
!   Pset     =    9  if P > 25 MPa at 285 K stop run and drop pressure, else next setpoint                                                                                                                                                                     
! Terrmax:         0.2000   0.0200   9.9990 999.0000                                                                                                                                                                                                           
! Tsigmax:         0.0200   0.0200   1.0000  99.0000                                                                                                                                                                                                           
! PID_to_T:           1         2         3                                                                                                                                                                                                                    
!   SSheat   =      0.000     0.000     0.000                                                                                                                                                                                                                  
!   SSheat   =      0.000     0.000     0.000                                                                                                                                                                                                                  
!   SSheat   =      0.000     0.000     0.000                                                                                                                                                                                                                  
!   SSheat   =      0.000     0.000     0.000                                                                                                                                                                                                                  
!   SSheat   =      0.000     0.000     0.000                                                                                                                                                                                                                  
!   SSheat   =      0.000     0.000     0.000                                                                                                                                                                                                                  
!   SSheat   =      0.000     0.000     0.000                                                                                                                                                                                                                  
!   SSheat   =      0.000     0.000     0.000                                                                                                                                                                                                                  
! IQratio(j):         1         2         3                                                                                                                                                                                                                    
! Qratio =          0.000     0.000     0.000                                                                                                                                                                                                                  
! Qratio =          0.000     0.000     0.000                                                                                                                                                                                                                  
! Qratio =          0.000     0.000     0.000                                                                                                                                                                                                                  
! Qratio =          0.000     0.000     0.000                                                                                                                                                                                                                  
! Qratio =          0.000     0.000     0.000                                                                                                                                                                                                                  
! Qratio =          0.000     0.000     0.000                                                                                                                                                                                                                  
! Qratio =          0.000     0.000     0.000                                                                                                                                                                                                                  
! Qratio =          0.000     0.000     0.000                                                                                                                                                                                                                  
! pulse:     8000000.0       2.500          10      10.000  fpulse/Hz, Vpp, Ncycles, burst_int/ms                                                                                                                                                              
# NPread, MainP =   1    1                                                                                                                                                                                                                                     
# Pbaro =           1                                                                                                                                                                                                                                          
# Tcell, Tbaro =    1    3                                                                                                                                                                                                                                     
# ID_pressure =         131549                                                                                                                                                                                                                                 
# ID_temps    =     162CE_1573   Hart_7341   T100_room      paro_1                                                                                                                                                                                             
# ID_Rstd     =   Tin_22212/03                                                                                                                                                                                                                                 
# echox true                                                                                                                                                                                                                                                   
# echoy true                                                                                                                                                                                                                                                   
! about to initialize F700                                                                                                                                                                                                                                     
! about to initialize DSO                                                                                                                                                                                                                                      
! about to initialize AWG                                                                                                                                                                                                                                      
! about to initialize Keithley 2002                                                                                                                                                                                                                            
! about to initialize HP_3458A                                                                                                                                                                                                                                 
! skip initialization of HP power supplies [PID disabled]                                                                                                                                                                                                      
! initialization complete                                                                                                                                                                                                                                      

 	2023	06	27	15:32:33	*********	  290.016	    0.5162	  1045.575	   0.0014	   0.00055	    0.0009	     4  	    3  	  1090.039	   -4.0791	   289.780	    0.8540	    0.0041	    0.0157	     0.163	    0.0342
 	2023	06	27	15:42:33	*********	  290.017	    0.5175	  1045.583	   0.0021	   0.00035	    0.0015	     4  	    3  	  1090.043	   -4.0788	   289.777	   10.1147	    0.0044	    0.0157	     0.163	    0.0342
 	2023	06	27	15:52:34	*********	  290.015	    0.5216	  1045.600	   0.0010	   0.00108	    0.0014	     4  	    3  	  1090.068	   -4.0794	   289.780	    0.9938	    0.0040	    0.0157	     0.163	    0.0342
 	2023	06	27	16:08:04	*********	  290.016	    0.5200	  1045.594	   0.0016	   0.00106	    0.0023	     4  	    3  	  1090.058	   -4.0790	   289.777	    1.5380	    0.0042	    0.0157	     0.163	    0.0342

 	2023	06	27	17:00:05	*********	  295.013	    5.7866	  1050.224	   0.0016	   0.00053	    0.0035	     4  	    3  	  1094.031	   -4.0042	   294.800	    0.1970	    0.0042	    0.0157	     0.164	    0.0340
 	2023	06	27	17:10:05	*********	  295.013	    5.7873	  1050.229	   0.0008	   0.00022	    0.0007	     4  	    3  	  1094.034	   -4.0039	   294.800	    0.7878	    0.0040	    0.0157	     0.164	    0.0340
 	2023	06	27	17:20:05	*********	  295.012	    5.7895	  1050.240	   0.0012	   0.00070	    0.0022	     4  	    3  	  1094.048	   -4.0043	   294.803	    0.7602	    0.0041	    0.0157	     0.164	    0.0340
 	2023	06	27	17:30:05	*********	  295.011	    5.7881	  1050.235	   0.0009	   0.00120	    0.0035	     4  	    3  	  1094.043	   -4.0042	   294.800	   -0.0653	    0.0040	    0.0157	     0.164	    0.0340

 	2023	06	27	18:21:06	*********	  300.009	   10.9998	  1054.751	   0.0026	   0.00081	    0.0024	     4  	    3  	  1098.051	   -3.9433	   299.800	   -0.0643	    0.0047	    0.0157	     0.165	    0.0339
 	2023	06	27	18:31:06	*********	  300.011	   10.9988	  1054.751	   0.0026	   0.00062	    0.0022	     4  	    3  	  1098.037	   -3.9421	   299.800	    0.0857	    0.0047	    0.0157	     0.165	    0.0339
 	2023	06	27	18:41:06	*********	  300.011	   10.9977	  1054.750	   0.0019	   0.00062	    0.0023	     4  	    3  	  1098.032	   -3.9418	   299.800	   -0.0533	    0.0044	    0.0157	     0.165	    0.0339
 	2023	06	27	18:51:06	*********	  300.010	   10.9951	  1054.741	   0.0006	   0.00071	    0.0029	     4  	    3  	  1098.027	   -3.9422	   299.800	   -0.2745	    0.0040	    0.0157	     0.165	    0.0339

 	2023	06	27	19:41:36	*********	  305.005	   16.1534	  1059.164	   0.0007	   0.00082	    0.0022	     4  	    3  	  1102.066	   -3.8929	   304.780	    0.0668	    0.0040	    0.0157	     0.165	    0.0338
 	2023	06	27	19:51:36	*********	  305.005	   16.1517	  1059.159	   0.0012	   0.00100	    0.0009	     4  	    3  	  1102.059	   -3.8928	   304.780	   -0.1158	    0.0041	    0.0157	     0.165	    0.0338
 	2023	06	27	20:01:36	*********	  305.004	   16.1523	  1059.163	   0.0016	   0.00058	    0.0028	     4  	    3  	  1102.067	   -3.8930	   304.777	    0.0958	    0.0042	    0.0157	     0.165	    0.0338
 	2023	06	27	20:11:36	*********	  305.005	   16.1506	  1059.155	   0.0009	   0.00059	    0.0014	     4  	    3  	  1102.053	   -3.8926	   304.780	   -0.0742	    0.0040	    0.0157	     0.165	    0.0338

 	2023	06	27	21:01:36	*********	  310.006	   21.2691	  1063.527	   0.0007	   0.00060	    0.0020	     4  	    3  	  1106.139	   -3.8524	   309.803	    0.0523	    0.0040	    0.0157	     0.166	    0.0336
 	2023	06	27	21:11:36	*********	  310.006	   21.2710	  1063.536	   0.0007	   0.00082	    0.0032	     4  	    3  	  1106.150	   -3.8524	   309.800	    0.0720	    0.0040	    0.0157	     0.166	    0.0336
 	2023	06	27	21:21:36	*********	  310.004	   21.2732	  1063.544	   0.0014	   0.00050	    0.0007	     4  	    3  	  1106.163	   -3.8528	   309.800	   -0.0210	    0.0042	    0.0157	     0.166	    0.0336
 	2023	06	27	21:31:36	*********	  310.006	   21.2742	  1063.548	   0.0004	   0.00086	    0.0015	     4  	    3  	  1106.163	   -3.8525	   309.803	    0.0902	    0.0039	    0.0157	     0.166	    0.0336


 	2023	06	28	08:24:36	*********	  314.998	   26.3029	  1067.698	   0.0012	   0.00055	    0.0013	     4  	    3  	  1110.119	   -3.8213	   314.780	    0.0480	    0.0041	    0.0157	     0.167	    0.0335
 	2023	06	28	08:34:36	*********	  314.997	   26.3020	  1067.702	   0.0005	   0.00097	    0.0012	     4  	    3  	  1110.119	   -3.8210	   314.780	    0.0180	    0.0039	    0.0157	     0.167	    0.0335
 	2023	06	28	08:44:36	*********	  314.998	   26.3027	  1067.703	   0.0003	   0.00048	    0.0016	     4  	    3  	  1110.121	   -3.8211	   314.780	    0.0555	    0.0039	    0.0157	     0.167	    0.0335
 	2023	06	28	08:54:36	*********	  314.997	   26.3050	  1067.713	   0.0008	   0.00069	    0.0016	     4  	    3  	  1110.133	   -3.8211	   314.780	    0.0338	    0.0040	    0.0157	     0.167	    0.0335


# file for irun =  9: ./R1130E/R1130E_2306i.txt                                                       
# pulse-echo; 20230628 09:22:20                                                                                                                                                                                                                                
# R1130E; load from liquid phase at -45.0C; 2nd pressure transducer is now not working                                                                                                                                                                         
# xxx                                                                                                                                                                                                                                                          
! scanxtime  =      .0                                                                                                                                                                                                                                         
! NTset =  9; nT =  4; nPID =  3                                                                                                                                                                                                                               
!                 T_cell   T_bath   T_room   T_paro dp/dT_max  TconvDelay TrepDelay                                                                                                                                                                            
! Tset array =   300.000  299.800  294.000    0.000   2.0000      1800.0    600.0                                                                                                                                                                              
! Tset array =   305.000  304.780  294.000    0.000   2.0000      1800.0    600.0                                                                                                                                                                              
! Tset array =   310.000  309.800  294.000    0.000   2.0000      1800.0    600.0                                                                                                                                                                              
! Tset array =   315.000  314.780  294.000    0.000   2.0000      1800.0    600.0                                                                                                                                                                              
! Tset array =   320.000  319.790  294.000    0.000   2.0000      1800.0    600.0                                                                                                                                                                              
! Tset array =   325.000  324.790  294.000    0.000   2.0000      1800.0    600.0                                                                                                                                                                              
! Tset array =   310.000  309.800  294.000    0.000   2.0000      1800.0    600.0                                                                                                                                                                              
!   Pset     =    9  if P > 25 MPa at 280 K stop run and drop pressure, else next setpoint                                                                                                                                                                     
! Tset array =   330.000  329.780  294.000    0.000   2.0000      1800.0    600.0                                                                                                                                                                              
! Tset array =   310.000  309.800  294.000    0.000   2.0000      1800.0    600.0                                                                                                                                                                              
!   Pset     =    9  if P > 25 MPa at 285 K stop run and drop pressure, else next setpoint                                                                                                                                                                     
! Terrmax:         0.2000   0.0200   9.9990 999.0000                                                                                                                                                                                                           
! Tsigmax:         0.0200   0.0200   1.0000  99.0000                                                                                                                                                                                                           
! PID_to_T:           1         2         3                                                                                                                                                                                                                    
!   SSheat   =      0.000     0.000     0.000                                                                                                                                                                                                                  
!   SSheat   =      0.000     0.000     0.000                                                                                                                                                                                                                  
!   SSheat   =      0.000     0.000     0.000                                                                                                                                                                                                                  
!   SSheat   =      0.000     0.000     0.000                                                                                                                                                                                                                  
!   SSheat   =      0.000     0.000     0.000                                                                                                                                                                                                                  
!   SSheat   =      0.000     0.000     0.000                                                                                                                                                                                                                  
!   SSheat   =      0.000     0.000     0.000                                                                                                                                                                                                                  
!   SSheat   =      0.000     0.000     0.000                                                                                                                                                                                                                  
!   SSheat   =      0.000     0.000     0.000                                                                                                                                                                                                                  
! IQratio(j):         1         2         3                                                                                                                                                                                                                    
! Qratio =          0.000     0.000     0.000                                                                                                                                                                                                                  
! Qratio =          0.000     0.000     0.000                                                                                                                                                                                                                  
! Qratio =          0.000     0.000     0.000                                                                                                                                                                                                                  
! Qratio =          0.000     0.000     0.000                                                                                                                                                                                                                  
! Qratio =          0.000     0.000     0.000                                                                                                                                                                                                                  
! Qratio =          0.000     0.000     0.000                                                                                                                                                                                                                  
! Qratio =          0.000     0.000     0.000                                                                                                                                                                                                                  
! Qratio =          0.000     0.000     0.000                                                                                                                                                                                                                  
! Qratio =          0.000     0.000     0.000                                                                                                                                                                                                                  
! pulse:     8000000.0       2.500          10      10.000  fpulse/Hz, Vpp, Ncycles, burst_int/ms                                                                                                                                                              
# NPread, MainP =   1    1                                                                                                                                                                                                                                     
# Pbaro =           1                                                                                                                                                                                                                                          
# Tcell, Tbaro =    1    3                                                                                                                                                                                                                                     
# ID_pressure =         131549                                                                                                                                                                                                                                 
# ID_temps    =     162CE_1573   Hart_7341   T100_room      paro_1                                                                                                                                                                                             
# ID_Rstd     =   Tin_22212/03                                                                                                                                                                                                                                 
# echox true                                                                                                                                                                                                                                                   
# echoy true                                                                                                                                                                                                                                                   
! about to initialize F700                                                                                                                                                                                                                                     
! about to initialize DSO                                                                                                                                                                                                                                      
! about to initialize AWG                                                                                                                                                                                                                                      
! about to initialize Keithley 2002                                                                                                                                                                                                                            
! about to initialize HP_3458A                                                                                                                                                                                                                                 
! skip initialization of HP power supplies [PID disabled]                                                                                                                                                                                                      
! initialization complete                                                                                                                                                                                                                                      

 	2023	06	28	10:07:33	*********	  300.007	    0.4088	  1006.971	   0.0014	   0.00051	    0.0021	     4  	    3  	  1049.802	   -4.0799	   299.800	    5.4037	    0.0041	    0.0157	     0.157	    0.0348
 	2023	06	28	10:20:03	*********	  300.009	    0.4100	  1006.977	   0.0026	   0.00129	    0.0013	     4  	    3  	  1049.802	   -4.0794	   299.800	   -0.2787	    0.0047	    0.0157	     0.157	    0.0349
 	2023	06	28	10:32:04	*********	  300.006	    0.4096	  1006.971	   0.0007	   0.00085	    0.0029	     4  	    3  	  1049.809	   -4.0806	   299.800	    0.5663	    0.0040	    0.0157	     0.157	    0.0348
 	2023	06	28	10:42:04	*********	  300.007	    0.4097	  1006.976	   0.0006	   0.00092	    0.0030	     4  	    3  	  1049.807	   -4.0799	   299.800	    7.7520	    0.0040	    0.0157	     0.157	    0.0348

 	2023	06	28	11:33:35	*********	  305.004	    5.3945	  1011.860	   0.0012	   0.00121	    0.0015	     4  	    3  	  1054.100	   -4.0072	   304.780	    0.3375	    0.0041	    0.0157	     0.158	    0.0346
 	2023	06	28	11:43:35	*********	  305.003	    5.3958	  1011.867	   0.0010	   0.00051	    0.0014	     4  	    3  	  1054.109	   -4.0074	   304.780	    0.1900	    0.0040	    0.0157	     0.158	    0.0346
 	2023	06	28	11:53:35	*********	  305.004	    5.3952	  1011.866	   0.0016	   0.00102	    0.0018	     4  	    3  	  1054.104	   -4.0070	   304.780	    0.0835	    0.0042	    0.0157	     0.158	    0.0346
 	2023	06	28	12:03:35	*********	  305.003	    5.3950	  1011.867	   0.0016	   0.00068	    0.0013	     4  	    3  	  1054.106	   -4.0071	   304.780	    0.3632	    0.0042	    0.0157	     0.158	    0.0346

 	2023	06	28	12:54:36	*********	  310.003	   10.3428	  1016.674	   0.0018	   0.00034	    0.0006	     4  	    3  	  1058.465	   -3.9482	   309.800	   -0.0250	    0.0043	    0.0157	     0.159	    0.0344
 	2023	06	28	13:04:37	*********	  310.004	   10.3466	  1016.686	   0.0011	   0.00030	    0.0029	     4  	    3  	  1058.477	   -3.9482	   309.803	    0.0037	    0.0040	    0.0157	     0.159	    0.0344
 	2023	06	28	13:14:36	*********	  310.003	   10.3455	  1016.686	   0.0010	   0.00039	    0.0023	     4  	    3  	  1058.475	   -3.9481	   309.800	   -0.1085	    0.0040	    0.0157	     0.159	    0.0344
 	2023	06	28	13:24:36	*********	  310.003	   10.3475	  1016.692	   0.0002	   0.00031	    0.0007	     4  	    3  	  1058.486	   -3.9485	   309.798	    0.1642	    0.0039	    0.0157	     0.159	    0.0344

 	2023	06	28	14:14:36	*********	  314.995	   15.2574	  1021.451	   0.0011	   0.00065	    0.0027	     4  	    3  	  1062.921	   -3.9015	   314.780	   -0.0515	    0.0040	    0.0157	     0.160	    0.0343
 	2023	06	28	14:24:37	*********	  314.997	   15.2598	  1021.463	   0.0008	   0.00022	    0.0009	     4  	    3  	  1062.925	   -3.9007	   314.780	    0.0278	    0.0040	    0.0157	     0.160	    0.0343
 	2023	06	28	14:35:06	*********	  314.996	   15.2581	  1021.462	   0.0008	   0.00069	    0.0010	     4  	    3  	  1062.923	   -3.9007	   314.780	   -0.1227	    0.0040	    0.0157	     0.160	    0.0343
 	2023	06	28	14:45:06	*********	  314.998	   15.2607	  1021.473	   0.0014	   0.00091	    0.0035	     4  	    3  	  1062.925	   -3.8998	   314.780	    0.0917	    0.0042	    0.0157	     0.160	    0.0343

 	2023	06	28	15:35:06	*********	  320.005	   20.1334	  1026.123	   0.0016	   0.00022	    0.0037	     4  	    3  	  1067.344	   -3.8620	   319.793	   -0.0238	    0.0042	    0.0157	     0.160	    0.0341
 	2023	06	28	15:45:06	*********	  320.007	   20.1353	  1026.129	   0.0028	   0.00159	    0.0053	     4  	    3  	  1067.348	   -3.8618	   319.790	    0.0765	    0.0048	    0.0157	     0.160	    0.0342
 	2023	06	28	15:55:06	*********	  320.005	   20.1356	  1026.125	   0.0019	   0.00108	    0.0021	     4  	    3  	  1067.354	   -3.8628	   319.790	   -0.1290	    0.0043	    0.0157	     0.160	    0.0341
 	2023	06	28	16:05:06	*********	  320.005	   20.1343	  1026.131	   0.0009	   0.00023	    0.0001	     4  	    3  	  1067.352	   -3.8620	   319.790	    0.0352	    0.0040	    0.0157	     0.160	    0.0341

 	2023	06	28	16:54:36	*********	  325.009	   24.9651	  1030.706	   0.0019	   0.00019	    0.0007	     4  	    3  	  1071.782	   -3.8325	   324.790	   -0.0085	    0.0043	    0.0157	     0.161	    0.0340
 	2023	06	28	17:04:36	*********	  325.008	   24.9628	  1030.705	   0.0006	   0.00138	    0.0025	     4  	    3  	  1071.774	   -3.8318	   324.790	   -0.0067	    0.0040	    0.0157	     0.161	    0.0340
 	2023	06	28	17:14:36	*********	  325.008	   24.9671	  1030.716	   0.0006	   0.00045	    0.0024	     4  	    3  	  1071.792	   -3.8325	   324.790	    0.0648	    0.0040	    0.0157	     0.161	    0.0340
 	2023	06	28	17:24:36	*********	  325.010	   24.9679	  1030.721	   0.0008	   0.00084	    0.0022	     4  	    3  	  1071.791	   -3.8319	   324.790	   -0.0048	    0.0040	    0.0157	     0.161	    0.0340


# file for irun = 10: ./R1130E/R1130E_2306j.txt                                                       
# pulse-echo; 20230628 18:00:06                                                                                                                                                                                                                                
# R1130E; load from liquid phase at -45.0C; 2nd pressure transducer is now not working                                                                                                                                                                         
# xxx                                                                                                                                                                                                                                                          
! scanxtime  =      .0                                                                                                                                                                                                                                         
! NTset =  9; nT =  4; nPID =  3                                                                                                                                                                                                                               
!                 T_cell   T_bath   T_room   T_paro dp/dT_max  TconvDelay TrepDelay                                                                                                                                                                            
! Tset array =   310.000  309.800  294.000    0.000   2.0000      1800.0    600.0                                                                                                                                                                              
! Tset array =   315.000  314.780  294.000    0.000   2.0000      1800.0    600.0                                                                                                                                                                              
! Tset array =   320.000  319.790  294.000    0.000   2.0000      1800.0    600.0                                                                                                                                                                              
! Tset array =   325.000  324.790  294.000    0.000   2.0000      1800.0    600.0                                                                                                                                                                              
! Tset array =   330.000  329.780  294.000    0.000   2.0000      1800.0    600.0                                                                                                                                                                              
! Tset array =   335.000  334.790  294.000    0.000   2.0000      1800.0    600.0                                                                                                                                                                              
! Tset array =   320.000  319.790  294.000    0.000   2.0000      1800.0    600.0                                                                                                                                                                              
!   Pset     =    9  if P > 25 MPa at 280 K stop run and drop pressure, else next setpoint                                                                                                                                                                     
! Tset array =   340.000  339.790  294.000    0.000   2.0000      1800.0    600.0                                                                                                                                                                              
! Tset array =   320.000  319.790  294.000    0.000   2.0000      1800.0    600.0                                                                                                                                                                              
!   Pset     =    9  if P > 25 MPa at 285 K stop run and drop pressure, else next setpoint                                                                                                                                                                     
! Terrmax:         0.2000   0.0200   9.9990 999.0000                                                                                                                                                                                                           
! Tsigmax:         0.0200   0.0200   1.0000  99.0000                                                                                                                                                                                                           
! PID_to_T:           1         2         3                                                                                                                                                                                                                    
!   SSheat   =      0.000     0.000     0.000                                                                                                                                                                                                                  
!   SSheat   =      0.000     0.000     0.000                                                                                                                                                                                                                  
!   SSheat   =      0.000     0.000     0.000                                                                                                                                                                                                                  
!   SSheat   =      0.000     0.000     0.000                                                                                                                                                                                                                  
!   SSheat   =      0.000     0.000     0.000                                                                                                                                                                                                                  
!   SSheat   =      0.000     0.000     0.000                                                                                                                                                                                                                  
!   SSheat   =      0.000     0.000     0.000                                                                                                                                                                                                                  
!   SSheat   =      0.000     0.000     0.000                                                                                                                                                                                                                  
!   SSheat   =      0.000     0.000     0.000                                                                                                                                                                                                                  
! IQratio(j):         1         2         3                                                                                                                                                                                                                    
! Qratio =          0.000     0.000     0.000                                                                                                                                                                                                                  
! Qratio =          0.000     0.000     0.000                                                                                                                                                                                                                  
! Qratio =          0.000     0.000     0.000                                                                                                                                                                                                                  
! Qratio =          0.000     0.000     0.000                                                                                                                                                                                                                  
! Qratio =          0.000     0.000     0.000                                                                                                                                                                                                                  
! Qratio =          0.000     0.000     0.000                                                                                                                                                                                                                  
! Qratio =          0.000     0.000     0.000                                                                                                                                                                                                                  
! Qratio =          0.000     0.000     0.000                                                                                                                                                                                                                  
! Qratio =          0.000     0.000     0.000                                                                                                                                                                                                                  
! pulse:     8000000.0       2.500          10      10.000  fpulse/Hz, Vpp, Ncycles, burst_int/ms                                                                                                                                                              
# NPread, MainP =   1    1                                                                                                                                                                                                                                     
# Pbaro =           1                                                                                                                                                                                                                                          
# Tcell, Tbaro =    1    3                                                                                                                                                                                                                                     
# ID_pressure =         131549                                                                                                                                                                                                                                 
# ID_temps    =     162CE_1573   Hart_7341   T100_room      paro_1                                                                                                                                                                                             
# ID_Rstd     =   Tin_22212/03                                                                                                                                                                                                                                 
# echox true                                                                                                                                                                                                                                                   
# echoy true                                                                                                                                                                                                                                                   
! about to initialize F700                                                                                                                                                                                                                                     
! about to initialize DSO                                                                                                                                                                                                                                      
! about to initialize AWG                                                                                                                                                                                                                                      
! about to initialize Keithley 2002                                                                                                                                                                                                                            
! about to initialize HP_3458A                                                                                                                                                                                                                                 
! skip initialization of HP power supplies [PID disabled]                                                                                                                                                                                                      
! initialization complete                                                                                                                                                                                                                                      

 	2023	06	28	18:49:03	*********	  310.003	    0.4317	   969.140	   0.0010	   0.00076	    0.0014	     4  	    3  	  1010.298	   -4.0738	   309.800	    0.6692	    0.0040	    0.0157	     0.151	    0.0355
 	2023	06	28	18:59:03	*********	  310.001	    0.4310	   969.135	   0.0018	   0.00073	    0.0035	     4  	    3  	  1010.301	   -4.0746	   309.800	   -1.2100	    0.0043	    0.0157	     0.151	    0.0356
 	2023	06	28	19:09:34	*********	  310.003	    0.4314	   969.134	   0.0005	   0.00104	    0.0035	     4  	    3  	  1010.296	   -4.0743	   309.800	   -0.7235	    0.0039	    0.0157	     0.151	    0.0355
 	2023	06	28	19:21:34	*********	  310.000	    0.4300	   969.130	   0.0021	   0.00112	    0.0033	     4  	    3  	  1010.302	   -4.0753	   309.800	   -6.0490	    0.0044	    0.0157	     0.151	    0.0356

 	2023	06	28	20:13:05	*********	  314.996	    5.1439	   974.261	   0.0006	   0.00091	    0.0020	     4  	    3  	  1014.904	   -4.0046	   314.780	   -0.1305	    0.0039	    0.0157	     0.152	    0.0353
 	2023	06	28	20:23:05	*********	  314.994	    5.1434	   974.265	   0.0004	   0.00064	    0.0021	     4  	    3  	  1014.909	   -4.0047	   314.780	   -0.4238	    0.0039	    0.0157	     0.152	    0.0353
 	2023	06	28	20:33:05	*********	  314.996	    5.1448	   974.269	   0.0007	   0.00059	    0.0024	     4  	    3  	  1014.908	   -4.0043	   314.782	    0.0275	    0.0040	    0.0157	     0.152	    0.0353
 	2023	06	28	20:43:05	*********	  314.995	    5.1464	   974.274	   0.0002	   0.00053	    0.0023	     4  	    3  	  1014.921	   -4.0050	   314.780	   -0.1995	    0.0039	    0.0157	     0.152	    0.0353

 	2023	06	28	21:34:06	*********	  320.004	    9.8445	   979.354	   0.0004	   0.00068	    0.0012	     4  	    3  	  1019.611	   -3.9483	   319.790	   -0.1985	    0.0039	    0.0157	     0.153	    0.0351
 	2023	06	28	21:44:06	*********	  320.003	    9.8462	   979.362	   0.0035	   0.00143	    0.0017	     4  	    3  	  1019.625	   -3.9488	   319.790	    0.2398	    0.0052	    0.0157	     0.153	    0.0352
 	2023	06	28	21:54:06	*********	  320.004	    9.8445	   979.359	   0.0011	   0.00141	    0.0016	     4  	    3  	  1019.612	   -3.9479	   319.790	    0.1842	    0.0041	    0.0157	     0.153	    0.0351
 	2023	06	28	22:04:06	*********	  320.005	    9.8456	   979.363	   0.0010	   0.00075	    0.0026	     4  	    3  	  1019.612	   -3.9475	   319.790	    0.0718	    0.0040	    0.0157	     0.153	    0.0351

 	2023	06	28	22:54:36	*********	  325.009	   14.5004	   984.334	   0.0025	   0.00057	    0.0032	     4  	    3  	  1024.308	   -3.9025	   324.790	    0.2365	    0.0046	    0.0157	     0.154	    0.0349
 	2023	06	28	23:04:36	*********	  325.009	   14.5034	   984.346	   0.0020	   0.00031	    0.0014	     4  	    3  	  1024.324	   -3.9029	   324.790	    0.1745	    0.0044	    0.0157	     0.154	    0.0349
 	2023	06	28	23:14:36	*********	  325.007	   14.5029	   984.352	   0.0011	   0.00068	    0.0028	     4  	    3  	  1024.327	   -3.9026	   324.790	   -0.0560	    0.0041	    0.0157	     0.154	    0.0349
 	2023	06	28	23:24:36	*********	  325.009	   14.5061	   984.361	   0.0006	   0.00089	    0.0023	     4  	    3  	  1024.335	   -3.9025	   324.790	    0.0135	    0.0039	    0.0157	     0.154	    0.0349

 	2023	06	29	00:14:36	*********	  329.999	   19.1099	   989.218	   0.0016	   0.00174	    0.0030	     4  	    3  	  1029.011	   -3.8671	   329.780	   -0.0280	    0.0042	    0.0157	     0.155	    0.0347
 	2023	06	29	00:24:36	*********	  329.998	   19.1098	   989.221	   0.0010	   0.00161	    0.0064	     4  	    3  	  1029.012	   -3.8668	   329.780	    0.0202	    0.0040	    0.0157	     0.155	    0.0347
 	2023	06	29	00:34:36	*********	  330.000	   19.1153	   989.241	   0.0010	   0.00041	    0.0029	     4  	    3  	  1029.033	   -3.8669	   329.780	    0.1060	    0.0040	    0.0157	     0.155	    0.0347
 	2023	06	29	00:44:36	*********	  330.000	   19.1168	   989.248	   0.0008	   0.00044	    0.0011	     4  	    3  	  1029.039	   -3.8668	   329.780	    0.0515	    0.0040	    0.0157	     0.155	    0.0347

 	2023	06	29	01:57:06	*********	  335.004	   23.5968	   993.609	   0.0005	   0.00071	    0.0030	     4  	    3  	  1033.257	   -3.8372	   334.790	   -0.2100	    0.0039	    0.0157	     0.155	    0.0345
 	2023	06	29	02:07:06	*********	  335.003	   23.5896	   993.573	   0.0011	   0.00091	    0.0038	     4  	    3  	  1033.226	   -3.8378	   334.793	   -0.1980	    0.0041	    0.0157	     0.155	    0.0345
 	2023	06	29	02:17:06	*********	  335.003	   23.5833	   993.544	   0.0011	   0.00098	    0.0027	     4  	    3  	  1033.197	   -3.8379	   334.790	   -0.1370	    0.0041	    0.0157	     0.155	    0.0345
 	2023	06	29	02:27:06	*********	  335.003	   23.5781	   993.518	   0.0012	   0.00081	    0.0024	     4  	    3  	  1033.172	   -3.8381	   334.790	   -0.1258	    0.0041	    0.0157	     0.155	    0.0345


# file for irun = 11: ./R1130E/R1130E_2306k.txt                                                       
# pulse-echo; 20230629 08:29:18                                                                                                                                                                                                                                
# R1130E; load from liquid phase at -45.0C; 2nd pressure transducer is now not working                                                                                                                                                                         
# xxx                                                                                                                                                                                                                                                          
! scanxtime  =      .0                                                                                                                                                                                                                                         
! NTset =  7; nT =  4; nPID =  3                                                                                                                                                                                                                               
!                 T_cell   T_bath   T_room   T_paro dp/dT_max  TconvDelay TrepDelay                                                                                                                                                                            
! Tset array =   320.000  319.790  294.000    0.000   2.0000      1800.0    600.0                                                                                                                                                                              
! Tset array =   325.000  324.790  294.000    0.000   2.0000      1800.0    600.0                                                                                                                                                                              
! Tset array =   330.000  329.780  294.000    0.000   2.0000      1800.0    600.0                                                                                                                                                                              
! Tset array =   335.000  334.790  294.000    0.000   2.0000      1800.0    600.0                                                                                                                                                                              
! Tset array =   340.000  339.790  294.000    0.000   2.0000      1800.0    600.0                                                                                                                                                                              
! Tset array =   345.000  344.790  294.000    0.000   2.0000      1800.0    600.0                                                                                                                                                                              
! Tset array =   330.000  329.780  294.000    0.000   2.0000      1800.0    600.0                                                                                                                                                                              
!   Pset     =    9  if P > 25 MPa at 280 K stop run and drop pressure, else next setpoint                                                                                                                                                                     
! Terrmax:         0.2000   0.0200   9.9990 999.0000                                                                                                                                                                                                           
! Tsigmax:         0.0200   0.0200   1.0000  99.0000                                                                                                                                                                                                           
! PID_to_T:           1         2         3                                                                                                                                                                                                                    
!   SSheat   =      0.000     0.000     0.000                                                                                                                                                                                                                  
!   SSheat   =      0.000     0.000     0.000                                                                                                                                                                                                                  
!   SSheat   =      0.000     0.000     0.000                                                                                                                                                                                                                  
!   SSheat   =      0.000     0.000     0.000                                                                                                                                                                                                                  
!   SSheat   =      0.000     0.000     0.000                                                                                                                                                                                                                  
!   SSheat   =      0.000     0.000     0.000                                                                                                                                                                                                                  
!   SSheat   =      0.000     0.000     0.000                                                                                                                                                                                                                  
! IQratio(j):         1         2         3                                                                                                                                                                                                                    
! Qratio =          0.000     0.000     0.000                                                                                                                                                                                                                  
! Qratio =          0.000     0.000     0.000                                                                                                                                                                                                                  
! Qratio =          0.000     0.000     0.000                                                                                                                                                                                                                  
! Qratio =          0.000     0.000     0.000                                                                                                                                                                                                                  
! Qratio =          0.000     0.000     0.000                                                                                                                                                                                                                  
! Qratio =          0.000     0.000     0.000                                                                                                                                                                                                                  
! Qratio =          0.000     0.000     0.000                                                                                                                                                                                                                  
! pulse:     8000000.0       2.500          10      10.000  fpulse/Hz, Vpp, Ncycles, burst_int/ms                                                                                                                                                              
# NPread, MainP =   1    1                                                                                                                                                                                                                                     
# Pbaro =           1                                                                                                                                                                                                                                          
# Tcell, Tbaro =    1    3                                                                                                                                                                                                                                     
# ID_pressure =         131549                                                                                                                                                                                                                                 
# ID_temps    =     162CE_1573   Hart_7341   T100_room      paro_1                                                                                                                                                                                             
# ID_Rstd     =   Tin_22212/03                                                                                                                                                                                                                                 
# echox true                                                                                                                                                                                                                                                   
# echoy true                                                                                                                                                                                                                                                   
! about to initialize F700                                                                                                                                                                                                                                     
! about to initialize DSO                                                                                                                                                                                                                                      
! about to initialize AWG                                                                                                                                                                                                                                      
! about to initialize Keithley 2002                                                                                                                                                                                                                            
! about to initialize HP_3458A                                                                                                                                                                                                                                 
! skip initialization of HP power supplies [PID disabled]                                                                                                                                                                                                      
! initialization complete                                                                                                                                                                                                                                      

 	2023	06	29	09:08:03	*********	  320.001	    0.5240	   931.814	   0.0016	   0.00065	    0.0012	     4  	    3  	   971.286	   -4.0639	   319.790	   -1.2577	    0.0042	    0.0157	     0.146	    0.0365
 	2023	06	29	09:19:33	*********	  320.000	    0.5250	   931.829	   0.0012	   0.00044	    0.0010	     4  	    3  	   971.296	   -4.0634	   319.790	    0.2055	    0.0041	    0.0157	     0.146	    0.0365
 	2023	06	29	09:39:04	*********	  320.002	    0.5325	   931.867	   0.0010	   0.00042	    0.0008	     4  	    3  	   971.333	   -4.0630	   319.790	    0.0740	    0.0040	    0.0157	     0.146	    0.0365
 	2023	06	29	09:50:34	*********	  320.002	    0.5347	   931.880	   0.0004	   0.00080	    0.0017	     4  	    3  	   971.345	   -4.0629	   319.793	    0.3075	    0.0039	    0.0157	     0.146	    0.0365

 	2023	06	29	10:42:05	*********	  325.006	    5.0264	   937.392	   0.0007	   0.00050	    0.0021	     4  	    3  	   976.410	   -3.9961	   324.790	    0.0430	    0.0040	    0.0157	     0.146	    0.0361
 	2023	06	29	10:52:05	*********	  325.007	    5.0291	   937.408	   0.0013	   0.00057	    0.0029	     4  	    3  	   976.418	   -3.9952	   324.790	    0.1908	    0.0041	    0.0157	     0.146	    0.0362
 	2023	06	29	11:02:05	*********	  325.006	    5.0294	   937.412	   0.0010	   0.00088	    0.0022	     4  	    3  	   976.423	   -3.9953	   324.790	    0.3885	    0.0040	    0.0157	     0.146	    0.0362
 	2023	06	29	11:12:05	*********	  325.006	    5.0293	   937.415	   0.0003	   0.00063	    0.0030	     4  	    3  	   976.426	   -3.9952	   324.790	    0.2120	    0.0039	    0.0157	     0.146	    0.0361

 	2023	06	29	12:03:06	*********	  330.000	    9.4745	   942.778	   0.0011	   0.00028	    0.0019	     4  	    3  	   981.462	   -3.9415	   329.780	    0.0202	    0.0041	    0.0157	     0.147	    0.0359
 	2023	06	29	12:13:06	*********	  329.998	    9.4745	   942.779	   0.0011	   0.00063	    0.0010	     4  	    3  	   981.467	   -3.9418	   329.782	   -0.0173	    0.0040	    0.0157	     0.147	    0.0359
 	2023	06	29	12:23:07	*********	  329.996	    9.4738	   942.789	   0.0015	   0.00028	    0.0005	     4  	    3  	   981.473	   -3.9414	   329.780	   -0.1840	    0.0042	    0.0157	     0.147	    0.0359
 	2023	06	29	12:33:06	*********	  329.996	    9.4760	   942.798	   0.0010	   0.00073	    0.0027	     4  	    3  	   981.483	   -3.9415	   329.780	   -0.0620	    0.0040	    0.0157	     0.147	    0.0359

 	2023	06	29	13:44:36	*********	  335.003	   13.8165	   947.665	   0.0011	   0.00082	    0.0024	     4  	    3  	   986.098	   -3.8975	   334.790	   -0.2055	    0.0041	    0.0157	     0.148	    0.0356
 	2023	06	29	13:54:36	*********	  335.002	   13.8125	   947.639	   0.0009	   0.00031	    0.0011	     4  	    3  	   986.080	   -3.8983	   334.790	   -0.2125	    0.0040	    0.0157	     0.148	    0.0356
 	2023	06	29	14:04:36	*********	  335.003	   13.8075	   947.616	   0.0005	   0.00033	    0.0021	     4  	    3  	   986.053	   -3.8980	   334.790	   -0.1668	    0.0039	    0.0157	     0.148	    0.0356
 	2023	06	29	14:14:36	*********	  335.003	   13.8039	   947.593	   0.0015	   0.00070	    0.0052	     4  	    3  	   986.033	   -3.8985	   334.790	   -0.1098	    0.0042	    0.0157	     0.148	    0.0356

 	2023	06	29	15:02:36	*********	  340.008	   18.1716	   952.655	   0.0012	   0.00037	    0.0006	     4  	    3  	   990.955	   -3.8650	   339.790	   -0.0302	    0.0041	    0.0157	     0.149	    0.0354
 	2023	06	29	15:12:36	*********	  340.008	   18.1689	   952.644	   0.0015	   0.00067	    0.0013	     4  	    3  	   990.940	   -3.8647	   339.790	   -0.1072	    0.0042	    0.0157	     0.149	    0.0354
 	2023	06	29	15:22:36	*********	  340.007	   18.1671	   952.636	   0.0015	   0.00054	    0.0011	     4  	    3  	   990.936	   -3.8650	   339.790	   -0.0917	    0.0042	    0.0157	     0.149	    0.0354
 	2023	06	29	15:32:37	*********	  340.007	   18.1666	   952.631	   0.0010	   0.00055	    0.0010	     4  	    3  	   990.931	   -3.8651	   339.790	   -0.0427	    0.0040	    0.0157	     0.149	    0.0354

 	2023	06	29	16:20:06	*********	  345.013	   22.4953	   957.572	   0.0015	   0.00026	    0.0017	     4  	    3  	   995.792	   -3.8382	   344.790	   -0.0288	    0.0042	    0.0157	     0.150	    0.0352
 	2023	06	29	16:30:06	*********	  345.013	   22.4951	   957.570	   0.0018	   0.00009	    0.0017	     4  	    3  	   995.791	   -3.8383	   344.790	   -0.0060	    0.0043	    0.0157	     0.150	    0.0352
 	2023	06	29	16:40:06	*********	  345.012	   22.4936	   957.564	   0.0022	   0.00026	    0.0010	     4  	    3  	   995.785	   -3.8383	   344.788	   -0.0025	    0.0045	    0.0157	     0.150	    0.0352
 	2023	06	29	16:50:06	*********	  345.012	   22.4922	   957.558	   0.0018	   0.00017	    0.0010	     4  	    3  	   995.779	   -3.8383	   344.790	   -0.0328	    0.0043	    0.0157	     0.150	    0.0352


# file for irun = 12: ./R1130E/R1130E_2307a.txt                                                       
# pulse-echo; 20230703 07:34:53                                                                                                                                                                                                                                
# R1130E; load from liquid phase at -45.0C; 2nd pressure transducer is now not working                                                                                                                                                                         
# xxx                                                                                                                                                                                                                                                          
! scanxtime  =      .0                                                                                                                                                                                                                                         
! NTset =  8; nT =  4; nPID =  3                                                                                                                                                                                                                               
!                 T_cell   T_bath   T_room   T_paro dp/dT_max  TconvDelay TrepDelay                                                                                                                                                                            
! Tset array =   330.000  329.780  294.000    0.000   2.0000      1800.0    600.0                                                                                                                                                                              
!   Pset     =    9  Drop pressure to 0.5 MPa and resume run                                                                                                                                                                                                   
! Tset array =   335.000  334.790  294.000    0.000   2.0000      1800.0    600.0                                                                                                                                                                              
! Tset array =   340.000  339.790  294.000    0.000   2.0000      1800.0    600.0                                                                                                                                                                              
! Tset array =   345.000  344.790  294.000    0.000   2.0000      1800.0    600.0                                                                                                                                                                              
! Tset array =   350.000  349.790  294.000    0.000   2.0000      1800.0    600.0                                                                                                                                                                              
! Tset array =   355.000  354.770  294.000    0.000   2.0000      1800.0    600.0                                                                                                                                                                              
! Tset array =   360.000  359.770  294.000    0.000   2.0000      1800.0    600.0                                                                                                                                                                              
! Tset array =   340.000  339.790  294.000    0.000   2.0000      1800.0    600.0                                                                                                                                                                              
!   Pset     =    9  if P > 25 MPa at 360 K stop run and drop pressure, else next setpoint                                                                                                                                                                     
! Terrmax:         0.2000   0.0200   9.9990 999.0000                                                                                                                                                                                                           
! Tsigmax:         0.0200   0.0200   1.0000  99.0000                                                                                                                                                                                                           
! PID_to_T:           1         2         3                                                                                                                                                                                                                    
!   SSheat   =      0.000     0.000     0.000                                                                                                                                                                                                                  
!   SSheat   =      0.000     0.000     0.000                                                                                                                                                                                                                  
!   SSheat   =      0.000     0.000     0.000                                                                                                                                                                                                                  
!   SSheat   =      0.000     0.000     0.000                                                                                                                                                                                                                  
!   SSheat   =      0.000     0.000     0.000                                                                                                                                                                                                                  
!   SSheat   =      0.000     0.000     0.000                                                                                                                                                                                                                  
!   SSheat   =      0.000     0.000     0.000                                                                                                                                                                                                                  
!   SSheat   =      0.000     0.000     0.000                                                                                                                                                                                                                  
! IQratio(j):         1         2         3                                                                                                                                                                                                                    
! Qratio =          0.000     0.000     0.000                                                                                                                                                                                                                  
! Qratio =          0.000     0.000     0.000                                                                                                                                                                                                                  
! Qratio =          0.000     0.000     0.000                                                                                                                                                                                                                  
! Qratio =          0.000     0.000     0.000                                                                                                                                                                                                                  
! Qratio =          0.000     0.000     0.000                                                                                                                                                                                                                  
! Qratio =          0.000     0.000     0.000                                                                                                                                                                                                                  
! Qratio =          0.000     0.000     0.000                                                                                                                                                                                                                  
! Qratio =          0.000     0.000     0.000                                                                                                                                                                                                                  
! pulse:     8000000.0       2.500          10      10.000  fpulse/Hz, Vpp, Ncycles, burst_int/ms                                                                                                                                                              
# NPread, MainP =   1    1                                                                                                                                                                                                                                     
# Pbaro =           1                                                                                                                                                                                                                                          
# Tcell, Tbaro =    1    3                                                                                                                                                                                                                                     
# ID_pressure =         131549                                                                                                                                                                                                                                 
# ID_temps    =     162CE_1573   Hart_7341   T100_room      paro_1                                                                                                                                                                                             
# ID_Rstd     =   Tin_22212/03                                                                                                                                                                                                                                 
# echox true                                                                                                                                                                                                                                                   
# echoy true                                                                                                                                                                                                                                                   
! about to initialize F700                                                                                                                                                                                                                                     
! about to initialize DSO                                                                                                                                                                                                                                      
! about to initialize AWG                                                                                                                                                                                                                                      
! about to initialize Keithley 2002                                                                                                                                                                                                                            
! about to initialize HP_3458A                                                                                                                                                                                                                                 
! skip initialization of HP power supplies [PID disabled]                                                                                                                                                                                                      
! initialization complete                                                                                                                                                                                                                                      

 	2023	07	03	09:54:35	*********	  329.999	    0.7525	   895.451	   0.0006	   0.00052	    0.0009	     4  	    3  	   933.198	   -4.0449	   329.780	    2.3680	    0.0039	    0.0157	     0.140	    0.0376
 	2023	07	03	10:04:35	*********	  330.000	    0.7551	   895.467	   0.0012	   0.00050	    0.0008	     4  	    3  	   933.210	   -4.0444	   329.780	    2.3813	    0.0041	    0.0157	     0.140	    0.0376
 	2023	07	03	10:16:36	*********	  330.002	    0.7573	   895.481	   0.0005	   0.00042	    0.0020	     4  	    3  	   933.217	   -4.0437	   329.780	    2.1067	    0.0039	    0.0157	     0.140	    0.0376
 	2023	07	03	10:26:36	*********	  330.002	    0.7592	   895.490	   0.0012	   0.00064	    0.0014	     4  	    3  	   933.228	   -4.0438	   329.782	    1.1660	    0.0041	    0.0157	     0.140	    0.0376

 	2023	07	03	11:18:37	*********	  335.003	    5.0159	   901.318	   0.0019	   0.00028	    0.0009	     4  	    3  	   938.669	   -3.9792	   334.790	    0.1318	    0.0043	    0.0157	     0.141	    0.0372
 	2023	07	03	11:28:37	*********	  335.003	    5.0173	   901.327	   0.0014	   0.00027	    0.0011	     4  	    3  	   938.677	   -3.9790	   334.793	    0.2330	    0.0042	    0.0157	     0.141	    0.0372
 	2023	07	03	11:38:37	*********	  335.003	    5.0187	   901.335	   0.0013	   0.00026	    0.0013	     4  	    3  	   938.687	   -3.9791	   334.790	    0.1565	    0.0041	    0.0157	     0.141	    0.0372
 	2023	07	03	11:48:37	*********	  335.002	    5.0185	   901.336	   0.0020	   0.00012	    0.0012	     4  	    3  	   938.687	   -3.9790	   334.790	    0.0465	    0.0044	    0.0157	     0.141	    0.0372

 	2023	07	03	12:39:37	*********	  340.006	    9.2396	   906.977	   0.0018	   0.00023	    0.0013	     4  	    3  	   944.061	   -3.9281	   339.790	    0.0692	    0.0043	    0.0157	     0.142	    0.0368
 	2023	07	03	12:49:37	*********	  340.007	    9.2400	   906.978	   0.0018	   0.00020	    0.0018	     4  	    3  	   944.061	   -3.9280	   339.790	    0.0943	    0.0043	    0.0157	     0.142	    0.0368
 	2023	07	03	12:59:37	*********	  340.007	    9.2403	   906.982	   0.0023	   0.00036	    0.0015	     4  	    3  	   944.062	   -3.9278	   339.790	    0.0320	    0.0045	    0.0157	     0.142	    0.0368
 	2023	07	03	13:09:37	*********	  340.007	    9.2415	   906.987	   0.0020	   0.00017	    0.0003	     4  	    3  	   944.069	   -3.9279	   339.790	    0.0622	    0.0044	    0.0157	     0.142	    0.0368

 	2023	07	03	14:00:07	*********	  345.012	   13.4307	   912.483	   0.0021	   0.00029	    0.0006	     4  	    3  	   949.394	   -3.8878	   344.793	   -0.0328	    0.0044	    0.0157	     0.143	    0.0365
 	2023	07	03	14:10:07	*********	  345.012	   13.4320	   912.489	   0.0020	   0.00022	    0.0012	     4  	    3  	   949.398	   -3.8877	   344.795	    0.0433	    0.0044	    0.0157	     0.143	    0.0365
 	2023	07	03	14:20:07	*********	  345.012	   13.4326	   912.493	   0.0021	   0.00044	    0.0003	     4  	    3  	   949.403	   -3.8877	   344.790	   -0.0030	    0.0044	    0.0157	     0.143	    0.0365
 	2023	07	03	14:30:07	*********	  345.012	   13.4332	   912.497	   0.0019	   0.00059	    0.0003	     4  	    3  	   949.407	   -3.8877	   344.790	    0.0370	    0.0043	    0.0157	     0.143	    0.0365

 	2023	07	03	15:20:07	*********	  350.009	   17.5809	   917.834	   0.0002	   0.00028	    0.0017	     4  	    3  	   954.652	   -3.8566	   349.790	    0.0367	    0.0039	    0.0157	     0.143	    0.0362
 	2023	07	03	15:30:07	*********	  350.009	   17.5816	   917.839	   0.0001	   0.00056	    0.0015	     4  	    3  	   954.654	   -3.8563	   349.790	    0.0670	    0.0039	    0.0157	     0.143	    0.0362
 	2023	07	03	15:40:07	*********	  350.009	   17.5820	   917.843	   0.0002	   0.00044	    0.0017	     4  	    3  	   954.656	   -3.8562	   349.793	    0.0673	    0.0039	    0.0157	     0.143	    0.0362
 	2023	07	03	15:50:07	*********	  350.009	   17.5779	   917.826	   0.0001	   0.00072	    0.0004	     4  	    3  	   954.635	   -3.8558	   349.790	   -0.1547	    0.0039	    0.0157	     0.143	    0.0362

 	2023	07	03	16:39:37	*********	  355.013	   21.6818	   922.961	   0.0003	   0.00019	    0.0008	     4  	    3  	   959.731	   -3.8312	   354.770	   -0.0110	    0.0039	    0.0157	     0.144	    0.0359
 	2023	07	03	16:49:37	*********	  355.013	   21.6810	   922.960	   0.0003	   0.00042	    0.0005	     4  	    3  	   959.728	   -3.8311	   354.770	   -0.0467	    0.0039	    0.0157	     0.144	    0.0359
 	2023	07	03	16:59:37	*********	  355.013	   21.6812	   922.959	   0.0002	   0.00021	    0.0004	     4  	    3  	   959.729	   -3.8313	   354.770	    0.0107	    0.0039	    0.0157	     0.144	    0.0359
 	2023	07	03	17:09:37	*********	  355.013	   21.6811	   922.958	   0.0002	   0.00030	    0.0005	     4  	    3  	   959.729	   -3.8314	   354.770	   -0.0080	    0.0039	    0.0157	     0.144	    0.0359

 	2023	07	03	17:58:37	*********	  359.998	   25.7430	   927.984	   0.0003	   0.00053	    0.0009	     4  	    3  	   964.767	   -3.8126	   359.770	    0.0410	    0.0039	    0.0157	     0.145	    0.0356
 	2023	07	03	18:08:37	*********	  359.998	   25.7436	   927.988	   0.0002	   0.00054	    0.0004	     4  	    3  	   964.770	   -3.8125	   359.770	   -0.0110	    0.0039	    0.0157	     0.145	    0.0356
 	2023	07	03	18:18:37	*********	  359.998	   25.7436	   927.988	   0.0001	   0.00027	    0.0012	     4  	    3  	   964.770	   -3.8125	   359.770	    0.0172	    0.0039	    0.0157	     0.145	    0.0356
 	2023	07	03	18:28:37	*********	  359.998	   25.7442	   927.990	   0.0002	   0.00017	    0.0009	     4  	    3  	   964.772	   -3.8126	   359.770	   -0.0243	    0.0039	    0.0157	     0.145	    0.0356


# file for irun = 13: ./R1130E/R1130E_2307b.txt                                                       
# pulse-echo; 20230705 10:14:10                                                                                                                                                                                                                                
# R1130E; load from liquid phase at -45.0C; 2nd pressure transducer is now not working                                                                                                                                                                         
# xxx                                                                                                                                                                                                                                                          
! scanxtime  =      .0                                                                                                                                                                                                                                         
! NTset = 10; nT =  4; nPID =  3                                                                                                                                                                                                                               
!                 T_cell   T_bath   T_room   T_paro dp/dT_max  TconvDelay TrepDelay                                                                                                                                                                            
! Tset array =   340.000  339.790  294.000    0.000   2.0000      1800.0    600.0                                                                                                                                                                              
! Tset array =   345.000  344.790  294.000    0.000   2.0000      1800.0    600.0                                                                                                                                                                              
! Tset array =   350.000  349.790  294.000    0.000   2.0000      1800.0    600.0                                                                                                                                                                              
! Tset array =   355.000  354.770  294.000    0.000   2.0000      1800.0    600.0                                                                                                                                                                              
! Tset array =   360.000  359.770  294.000    0.000   2.0000      1800.0    600.0                                                                                                                                                                              
! Tset array =   365.000  364.760  294.000    0.000   2.0000      1800.0    600.0                                                                                                                                                                              
! Tset array =   370.000  369.750  294.000    0.000   2.0000      1800.0    600.0                                                                                                                                                                              
! Tset array =   350.000  349.790  294.000    0.000   2.0000      1800.0    600.0                                                                                                                                                                              
!   Pset     =    9  if P > 25 MPa at 360 K stop run and drop pressure, else next setpoint                                                                                                                                                                     
! Tset array =   375.000  374.750  294.000    0.000   2.0000      1800.0    600.0                                                                                                                                                                              
! Tset array =   350.000  349.790  294.000    0.000   2.0000      1800.0    600.0                                                                                                                                                                              
!   Pset     =    9  if P > 25 MPa at 360 K stop run and drop pressure, else next setpoint                                                                                                                                                                     
! Terrmax:         0.2000   0.0200   9.9990 999.0000                                                                                                                                                                                                           
! Tsigmax:         0.0200   0.0200   1.0000  99.0000                                                                                                                                                                                                           
! PID_to_T:           1         2         3                                                                                                                                                                                                                    
!   SSheat   =      0.000     0.000     0.000                                                                                                                                                                                                                  
!   SSheat   =      0.000     0.000     0.000                                                                                                                                                                                                                  
!   SSheat   =      0.000     0.000     0.000                                                                                                                                                                                                                  
!   SSheat   =      0.000     0.000     0.000                                                                                                                                                                                                                  
!   SSheat   =      0.000     0.000     0.000                                                                                                                                                                                                                  
!   SSheat   =      0.000     0.000     0.000                                                                                                                                                                                                                  
!   SSheat   =      0.000     0.000     0.000                                                                                                                                                                                                                  
!   SSheat   =      0.000     0.000     0.000                                                                                                                                                                                                                  
!   SSheat   =      0.000     0.000     0.000                                                                                                                                                                                                                  
!   SSheat   =      0.000     0.000     0.000                                                                                                                                                                                                                  
! IQratio(j):         1         2         3                                                                                                                                                                                                                    
! Qratio =          0.000     0.000     0.000                                                                                                                                                                                                                  
! Qratio =          0.000     0.000     0.000                                                                                                                                                                                                                  
! Qratio =          0.000     0.000     0.000                                                                                                                                                                                                                  
! Qratio =          0.000     0.000     0.000                                                                                                                                                                                                                  
! Qratio =          0.000     0.000     0.000                                                                                                                                                                                                                  
! Qratio =          0.000     0.000     0.000                                                                                                                                                                                                                  
! Qratio =          0.000     0.000     0.000                                                                                                                                                                                                                  
! Qratio =          0.000     0.000     0.000                                                                                                                                                                                                                  
! Qratio =          0.000     0.000     0.000                                                                                                                                                                                                                  
! Qratio =          0.000     0.000     0.000                                                                                                                                                                                                                  
! pulse:     8000000.0       2.500          10      10.000  fpulse/Hz, Vpp, Ncycles, burst_int/ms                                                                                                                                                              
# NPread, MainP =   1    1                                                                                                                                                                                                                                     
# Pbaro =           1                                                                                                                                                                                                                                          
# Tcell, Tbaro =    1    3                                                                                                                                                                                                                                     
# ID_pressure =         131549                                                                                                                                                                                                                                 
# ID_temps    =     162CE_1573   Hart_7341   T100_room      paro_1                                                                                                                                                                                             
# ID_Rstd     =   Tin_22212/03                                                                                                                                                                                                                                 
# echox true                                                                                                                                                                                                                                                   
# echoy true                                                                                                                                                                                                                                                   
! about to initialize F700                                                                                                                                                                                                                                     
! about to initialize DSO                                                                                                                                                                                                                                      
! about to initialize AWG                                                                                                                                                                                                                                      
! about to initialize Keithley 2002                                                                                                                                                                                                                            
! about to initialize HP_3458A                                                                                                                                                                                                                                 
! skip initialization of HP power supplies [PID disabled]                                                                                                                                                                                                      
! initialization complete                                                                                                                                                                                                                                      

 	2023	07	05	10:53:03	*********	  340.002	    0.1801	   854.360	   0.0019	   0.00038	    0.0009	     4  	    3  	   890.196	   -4.0256	   339.788	    0.0000	    0.0043	    0.0157	     0.133	    0.0392
 	2023	07	05	11:03:03	*********	  340.002	    0.1796	   854.360	   0.0018	   0.00060	    0.0008	     4  	    3  	   890.193	   -4.0254	   339.790	    0.3895	    0.0043	    0.0157	     0.133	    0.0392
 	2023	07	05	11:13:04	*********	  340.002	    0.1800	   854.361	   0.0018	   0.00044	    0.0013	     4  	    3  	   890.197	   -4.0257	   339.790	    2.1587	    0.0043	    0.0157	     0.133	    0.0392
 	2023	07	05	11:23:04	*********	  340.002	    0.1803	   854.360	   0.0020	   0.00025	    0.0019	     4  	    3  	   890.196	   -4.0256	   339.790	    0.9163	    0.0044	    0.0157	     0.133	    0.0392

 	2023	07	05	12:14:35	*********	  345.008	    2.4359	   849.766	   0.0017	   0.00015	    0.0002	     4  	    3  	   884.997	   -3.9809	   344.790	   -0.0250	    0.0043	    0.0157	     0.133	    0.0393
 	2023	07	05	12:24:34	*********	  345.009	    2.4356	   849.766	   0.0021	   0.00016	    0.0014	     4  	    3  	   884.994	   -3.9806	   344.788	   -0.4700	    0.0044	    0.0157	     0.133	    0.0393
 	2023	07	05	12:34:35	*********	  345.008	    2.4352	   849.765	   0.0018	   0.00014	    0.0016	     4  	    3  	   884.993	   -3.9807	   344.790	    0.1258	    0.0043	    0.0157	     0.133	    0.0393
 	2023	07	05	12:44:35	*********	  345.008	    2.4352	   849.765	   0.0022	   0.00025	    0.0008	     4  	    3  	   884.995	   -3.9808	   344.788	   -0.1690	    0.0045	    0.0157	     0.133	    0.0393

 	2023	07	05	13:35:06	*********	  350.007	    6.3640	   855.817	   0.0001	   0.00019	    0.0013	     4  	    3  	   890.785	   -3.9255	   349.790	    0.0965	    0.0039	    0.0157	     0.134	    0.0387
 	2023	07	05	13:45:06	*********	  350.007	    6.3641	   855.819	   0.0002	   0.00019	    0.0015	     4  	    3  	   890.786	   -3.9254	   349.790	    0.0297	    0.0039	    0.0157	     0.134	    0.0387
 	2023	07	05	13:55:06	*********	  350.007	    6.3644	   855.819	   0.0004	   0.00034	    0.0012	     4  	    3  	   890.787	   -3.9256	   349.790	    0.1655	    0.0039	    0.0157	     0.134	    0.0387
 	2023	07	05	14:05:06	*********	  350.006	    6.3647	   855.820	   0.0002	   0.00043	    0.0022	     4  	    3  	   890.790	   -3.9257	   349.790	    0.0513	    0.0039	    0.0157	     0.134	    0.0387

 	2023	07	05	14:55:06	*********	  355.012	   10.2758	   861.732	   0.0003	   0.00036	    0.0012	     4  	    3  	   896.547	   -3.8833	   354.770	    0.0807	    0.0039	    0.0157	     0.135	    0.0382
 	2023	07	05	15:05:06	*********	  355.012	   10.2767	   861.737	   0.0002	   0.00017	    0.0011	     4  	    3  	   896.553	   -3.8833	   354.770	    0.1585	    0.0039	    0.0157	     0.135	    0.0382
 	2023	07	05	15:15:06	*********	  355.012	   10.2775	   861.745	   0.0002	   0.00009	    0.0011	     4  	    3  	   896.558	   -3.8830	   354.770	    0.1300	    0.0039	    0.0157	     0.135	    0.0382
 	2023	07	05	15:25:06	*********	  355.012	   10.2785	   861.749	   0.0002	   0.00036	    0.0020	     4  	    3  	   896.563	   -3.8831	   354.770	    0.0907	    0.0039	    0.0157	     0.135	    0.0382

 	2023	07	05	16:14:37	*********	  359.998	   14.1404	   867.442	   0.0003	   0.00044	    0.0011	     4  	    3  	   902.179	   -3.8504	   359.770	    0.0372	    0.0039	    0.0157	     0.135	    0.0378
 	2023	07	05	16:24:36	*********	  359.998	   14.1413	   867.449	   0.0002	   0.00028	    0.0015	     4  	    3  	   902.184	   -3.8502	   359.770	    0.0805	    0.0039	    0.0157	     0.135	    0.0378
 	2023	07	05	16:34:36	*********	  359.998	   14.1447	   867.464	   0.0003	   0.00051	    0.0006	     4  	    3  	   902.204	   -3.8506	   359.770	    0.0150	    0.0039	    0.0157	     0.136	    0.0378
 	2023	07	05	16:44:36	*********	  359.998	   14.1440	   867.464	   0.0001	   0.00077	    0.0014	     4  	    3  	   902.201	   -3.8503	   359.770	    0.0077	    0.0039	    0.0157	     0.136	    0.0378

 	2023	07	05	17:34:06	*********	  365.000	   17.9887	   873.017	   0.0004	   0.00022	    0.0022	     4  	    3  	   907.736	   -3.8248	   364.760	    0.0170	    0.0039	    0.0157	     0.136	    0.0374
 	2023	07	05	17:44:06	*********	  365.000	   17.9890	   873.019	   0.0006	   0.00075	    0.0010	     4  	    3  	   907.739	   -3.8250	   364.760	   -0.0168	    0.0039	    0.0157	     0.136	    0.0374
 	2023	07	05	17:54:06	*********	  365.000	   17.9895	   873.021	   0.0003	   0.00067	    0.0006	     4  	    3  	   907.742	   -3.8250	   364.760	    0.0318	    0.0039	    0.0157	     0.136	    0.0374
 	2023	07	05	18:04:06	*********	  365.000	   17.9897	   873.020	   0.0002	   0.00044	    0.0008	     4  	    3  	   907.743	   -3.8252	   364.760	    0.0050	    0.0039	    0.0157	     0.136	    0.0374

 	2023	07	05	18:53:06	*********	  369.992	   21.7924	   878.393	   0.0004	   0.00079	    0.0013	     4  	    3  	   913.139	   -3.8051	   369.750	   -0.0120	    0.0039	    0.0157	     0.137	    0.0370
 	2023	07	05	19:03:06	*********	  369.992	   21.7946	   878.402	   0.0005	   0.00018	    0.0014	     4  	    3  	   913.151	   -3.8054	   369.750	   -0.0025	    0.0039	    0.0157	     0.137	    0.0370
 	2023	07	05	19:13:06	*********	  369.993	   21.7947	   878.406	   0.0003	   0.00027	    0.0004	     4  	    3  	   913.151	   -3.8050	   369.750	    0.0238	    0.0039	    0.0157	     0.137	    0.0370
 	2023	07	05	19:23:06	*********	  369.992	   21.7956	   878.406	   0.0002	   0.00042	    0.0004	     4  	    3  	   913.157	   -3.8055	   369.750	    0.0035	    0.0039	    0.0157	     0.137	    0.0370


 	2023	07	06	08:07:36	*********	  374.995	   25.5781	   883.647	   0.0002	   0.00022	    0.0000	     4  	    3  	   918.468	   -3.7912	   374.750	    0.0742	    0.0039	    0.0157	     0.138	    0.0367
 	2023	07	06	08:17:36	*********	  374.995	   25.5794	   883.655	   0.0002	   0.00032	    0.0006	     4  	    3  	   918.476	   -3.7911	   374.750	    0.0112	    0.0039	    0.0157	     0.138	    0.0367
 	2023	07	06	08:27:36	*********	  374.995	   25.5808	   883.664	   0.0003	   0.00035	    0.0005	     4  	    3  	   918.482	   -3.7908	   374.750	    0.0303	    0.0039	    0.0157	     0.138	    0.0367
 	2023	07	06	08:37:36	*********	  374.995	   25.5815	   883.669	   0.0003	   0.00030	    0.0011	     4  	    3  	   918.486	   -3.7907	   374.750	    0.0357	    0.0039	    0.0157	     0.138	    0.0367


# file for irun = 14: ./R1130E/R1130E_2307c.txt                                                       
# pulse-echo; 20230706 17:00:04                                                                                                                                                                                                                                
# R1130E; load from liquid phase at -45.0C; 2nd pressure transducer is now not working                                                                                                                                                                         
# xxx                                                                                                                                                                                                                                                          
! scanxtime  =      .0                                                                                                                                                                                                                                         
! NTset = 11; nT =  4; nPID =  3                                                                                                                                                                                                                               
!                 T_cell   T_bath   T_room   T_paro dp/dT_max  TconvDelay TrepDelay                                                                                                                                                                            
! Tset array =   350.000  349.790  294.000    0.000   2.0000      1800.0    600.0                                                                                                                                                                              
! Tset array =   355.000  354.770  294.000    0.000   2.0000      1800.0    600.0                                                                                                                                                                              
! Tset array =   360.000  359.770  294.000    0.000   2.0000      1800.0    600.0                                                                                                                                                                              
! Tset array =   365.000  364.760  294.000    0.000   2.0000      1800.0    600.0                                                                                                                                                                              
! Tset array =   370.000  369.750  294.000    0.000   2.0000      1800.0    600.0                                                                                                                                                                              
! Tset array =   375.000  374.750  294.000    0.000   2.0000      1800.0    600.0                                                                                                                                                                              
! Tset array =   380.000  379.760  294.000    0.000   2.0000      1800.0    600.0                                                                                                                                                                              
! Tset array =   385.000  384.760  294.000    0.000   2.0000      1800.0    600.0                                                                                                                                                                              
! Tset array =   360.000  359.770  294.000    0.000   2.0000      1800.0    600.0                                                                                                                                                                              
!   Pset     =    9  if P > 25 MPa at 360 K stop run and drop pressure, else next setpoint                                                                                                                                                                     
! Tset array =   390.000  389.760  294.000    0.000   2.0000      1800.0    600.0                                                                                                                                                                              
! Tset array =   360.000  359.770  294.000    0.000   2.0000      1800.0    600.0                                                                                                                                                                              
!   Pset     =    9  if P > 25 MPa at 360 K stop run and drop pressure, else next setpoint                                                                                                                                                                     
! Terrmax:         0.2000   0.0200   9.9990 999.0000                                                                                                                                                                                                           
! Tsigmax:         0.0200   0.0200   1.0000  99.0000                                                                                                                                                                                                           
! PID_to_T:           1         2         3                                                                                                                                                                                                                    
!   SSheat   =      0.000     0.000     0.000                                                                                                                                                                                                                  
!   SSheat   =      0.000     0.000     0.000                                                                                                                                                                                                                  
!   SSheat   =      0.000     0.000     0.000                                                                                                                                                                                                                  
!   SSheat   =      0.000     0.000     0.000                                                                                                                                                                                                                  
!   SSheat   =      0.000     0.000     0.000                                                                                                                                                                                                                  
!   SSheat   =      0.000     0.000     0.000                                                                                                                                                                                                                  
!   SSheat   =      0.000     0.000     0.000                                                                                                                                                                                                                  
!   SSheat   =      0.000     0.000     0.000                                                                                                                                                                                                                  
!   SSheat   =      0.000     0.000     0.000                                                                                                                                                                                                                  
!   SSheat   =      0.000     0.000     0.000                                                                                                                                                                                                                  
!   SSheat   =      0.000     0.000     0.000                                                                                                                                                                                                                  
! IQratio(j):         1         2         3                                                                                                                                                                                                                    
! Qratio =          0.000     0.000     0.000                                                                                                                                                                                                                  
! Qratio =          0.000     0.000     0.000                                                                                                                                                                                                                  
! Qratio =          0.000     0.000     0.000                                                                                                                                                                                                                  
! Qratio =          0.000     0.000     0.000                                                                                                                                                                                                                  
! Qratio =          0.000     0.000     0.000                                                                                                                                                                                                                  
! Qratio =          0.000     0.000     0.000                                                                                                                                                                                                                  
! Qratio =          0.000     0.000     0.000                                                                                                                                                                                                                  
! Qratio =          0.000     0.000     0.000                                                                                                                                                                                                                  
! Qratio =          0.000     0.000     0.000                                                                                                                                                                                                                  
! Qratio =          0.000     0.000     0.000                                                                                                                                                                                                                  
! Qratio =          0.000     0.000     0.000                                                                                                                                                                                                                  
! pulse:     8000000.0       2.500          10      10.000  fpulse/Hz, Vpp, Ncycles, burst_int/ms                                                                                                                                                              
# NPread, MainP =   1    1                                                                                                                                                                                                                                     
# Pbaro =           1                                                                                                                                                                                                                                          
# Tcell, Tbaro =    1    3                                                                                                                                                                                                                                     
# ID_pressure =         131549                                                                                                                                                                                                                                 
# ID_temps    =     162CE_1573   Hart_7341   T100_room      paro_1                                                                                                                                                                                             
# ID_Rstd     =   Tin_22212/03                                                                                                                                                                                                                                 
# echox true                                                                                                                                                                                                                                                   
# echoy true                                                                                                                                                                                                                                                   
! about to initialize F700                                                                                                                                                                                                                                     
! about to initialize DSO                                                                                                                                                                                                                                      
! about to initialize AWG                                                                                                                                                                                                                                      
! about to initialize Keithley 2002                                                                                                                                                                                                                            
! about to initialize HP_3458A                                                                                                                                                                                                                                 
! skip initialization of HP power supplies [PID disabled]                                                                                                                                                                                                      
! initialization complete                                                                                                                                                                                                                                      

 	2023	07	06	17:40:03	*********	  350.003	    0.8314	   820.909	   0.0003	   0.00033	    0.0010	     4  	    3  	   854.956	   -3.9824	   349.790	   -0.2147	    0.0039	    0.0157	     0.128	    0.0408
 	2023	07	06	17:50:03	*********	  350.003	    0.8311	   820.908	   0.0007	   0.00041	    0.0010	     4  	    3  	   854.955	   -3.9823	   349.790	   -0.0058	    0.0040	    0.0157	     0.128	    0.0408
 	2023	07	06	18:00:03	*********	  350.003	    0.8307	   820.903	   0.0020	   0.00025	    0.0004	     4  	    3  	   854.952	   -3.9826	   349.790	   -0.5990	    0.0044	    0.0157	     0.128	    0.0408
 	2023	07	06	18:10:04	*********	  350.002	    0.8307	   820.903	   0.0017	   0.00019	    0.0006	     4  	    3  	   854.954	   -3.9828	   349.785	   -0.3270	    0.0043	    0.0157	     0.128	    0.0408

 	2023	07	06	19:00:35	*********	  355.008	    4.6042	   827.166	   0.0001	   0.00006	    0.0005	     4  	    3  	   860.945	   -3.9234	   354.770	   -0.0810	    0.0039	    0.0157	     0.129	    0.0401
 	2023	07	06	19:10:34	*********	  355.008	    4.6037	   827.162	   0.0002	   0.00024	    0.0005	     4  	    3  	   860.943	   -3.9237	   354.770	   -0.2907	    0.0039	    0.0157	     0.129	    0.0401
 	2023	07	06	19:20:35	*********	  355.008	    4.6031	   827.158	   0.0001	   0.00038	    0.0013	     4  	    3  	   860.938	   -3.9236	   354.770	   -0.0272	    0.0039	    0.0157	     0.129	    0.0401
 	2023	07	06	19:30:35	*********	  355.008	    4.6024	   827.157	   0.0001	   0.00016	    0.0013	     4  	    3  	   860.934	   -3.9233	   354.770	   -0.0168	    0.0039	    0.0157	     0.129	    0.0401

 	2023	07	06	20:20:36	*********	  359.995	    8.3483	   833.270	   0.0003	   0.00047	    0.0007	     4  	    3  	   866.902	   -3.8795	   359.770	    0.0532	    0.0039	    0.0157	     0.130	    0.0395
 	2023	07	06	20:30:36	*********	  359.995	    8.3480	   833.271	   0.0002	   0.00061	    0.0007	     4  	    3  	   866.901	   -3.8793	   359.770	    0.0180	    0.0039	    0.0157	     0.130	    0.0395
 	2023	07	06	20:40:36	*********	  359.995	    8.3491	   833.277	   0.0001	   0.00029	    0.0009	     4  	    3  	   866.906	   -3.8791	   359.770	    0.1000	    0.0039	    0.0157	     0.130	    0.0395
 	2023	07	06	20:50:36	*********	  359.995	    8.3493	   833.280	   0.0003	   0.00065	    0.0015	     4  	    3  	   866.909	   -3.8791	   359.770	    0.0650	    0.0039	    0.0157	     0.130	    0.0395

 	2023	07	06	21:40:06	*********	  364.997	   12.0800	   839.231	   0.0002	   0.00032	    0.0014	     4  	    3  	   872.790	   -3.8449	   364.760	    0.0240	    0.0039	    0.0157	     0.131	    0.0390
 	2023	07	06	21:50:06	*********	  364.997	   12.0807	   839.235	   0.0004	   0.00026	    0.0014	     4  	    3  	   872.794	   -3.8450	   364.760	    0.0505	    0.0039	    0.0157	     0.131	    0.0390
 	2023	07	06	22:00:06	*********	  364.997	   12.0820	   839.240	   0.0001	   0.00027	    0.0006	     4  	    3  	   872.802	   -3.8453	   364.760	    0.0150	    0.0039	    0.0157	     0.131	    0.0390
 	2023	07	06	22:10:06	*********	  364.998	   12.0821	   839.241	   0.0003	   0.00054	    0.0010	     4  	    3  	   872.802	   -3.8452	   364.760	    0.0453	    0.0039	    0.0157	     0.131	    0.0390

 	2023	07	06	22:59:36	*********	  369.992	   15.7808	   845.017	   0.0004	   0.00025	    0.0017	     4  	    3  	   878.573	   -3.8193	   369.750	    0.0587	    0.0039	    0.0157	     0.132	    0.0385
 	2023	07	06	23:09:36	*********	  369.992	   15.7817	   845.022	   0.0005	   0.00019	    0.0021	     4  	    3  	   878.576	   -3.8192	   369.750	    0.0248	    0.0039	    0.0157	     0.132	    0.0385
 	2023	07	06	23:19:36	*********	  369.991	   15.7821	   845.025	   0.0001	   0.00025	    0.0009	     4  	    3  	   878.581	   -3.8193	   369.750	    0.0455	    0.0039	    0.0157	     0.132	    0.0385
 	2023	07	06	23:29:36	*********	  369.992	   15.7829	   845.030	   0.0007	   0.00027	    0.0011	     4  	    3  	   878.584	   -3.8191	   369.750	    0.0490	    0.0040	    0.0157	     0.132	    0.0385

 	2023	07	07	00:18:36	*********	  374.995	   19.4623	   850.656	   0.0001	   0.00067	    0.0010	     4  	    3  	   884.253	   -3.7995	   374.750	    0.0417	    0.0039	    0.0157	     0.133	    0.0380
 	2023	07	07	00:28:36	*********	  374.995	   19.4631	   850.661	   0.0003	   0.00085	    0.0007	     4  	    3  	   884.258	   -3.7995	   374.750	    0.0333	    0.0039	    0.0157	     0.133	    0.0380
 	2023	07	07	00:38:36	*********	  374.995	   19.4636	   850.666	   0.0002	   0.00058	    0.0011	     4  	    3  	   884.262	   -3.7993	   374.750	    0.0210	    0.0039	    0.0157	     0.133	    0.0380
 	2023	07	07	00:48:36	*********	  374.995	   19.4638	   850.668	   0.0002	   0.00061	    0.0008	     4  	    3  	   884.263	   -3.7992	   374.750	    0.0130	    0.0039	    0.0157	     0.133	    0.0380

 	2023	07	07	01:37:36	*********	  380.022	   23.1325	   856.161	   0.0004	   0.00049	    0.0002	     4  	    3  	   889.833	   -3.7840	   379.760	    0.0258	    0.0039	    0.0157	     0.134	    0.0376
 	2023	07	07	01:47:36	*********	  380.022	   23.1337	   856.166	   0.0002	   0.00037	    0.0005	     4  	    3  	   889.839	   -3.7842	   379.762	    0.0285	    0.0039	    0.0157	     0.134	    0.0376
 	2023	07	07	01:57:36	*********	  380.022	   23.1339	   856.171	   0.0003	   0.00045	    0.0010	     4  	    3  	   889.840	   -3.7838	   379.760	    0.0210	    0.0039	    0.0157	     0.134	    0.0376
 	2023	07	07	02:07:36	*********	  380.022	   23.1347	   856.175	   0.0002	   0.00048	    0.0008	     4  	    3  	   889.844	   -3.7837	   379.760	    0.0235	    0.0039	    0.0157	     0.134	    0.0376

 	2023	07	07	02:56:06	*********	  385.012	   26.7456	   861.467	   0.0004	   0.00028	    0.0005	     4  	    3  	   895.231	   -3.7715	   384.760	    0.0050	    0.0039	    0.0157	     0.135	    0.0372
 	2023	07	07	03:06:06	*********	  385.013	   26.7469	   861.475	   0.0004	   0.00020	    0.0007	     4  	    3  	   895.237	   -3.7713	   384.760	    0.0230	    0.0039	    0.0157	     0.135	    0.0372
 	2023	07	07	03:16:06	*********	  385.012	   26.7493	   861.486	   0.0001	   0.00024	    0.0014	     4  	    3  	   895.252	   -3.7717	   384.760	    0.0233	    0.0039	    0.0157	     0.135	    0.0372
 	2023	07	07	03:26:06	*********	  385.013	   26.7491	   861.485	   0.0003	   0.00037	    0.0007	     4  	    3  	   895.250	   -3.7716	   384.760	   -0.0145	    0.0039	    0.0157	     0.135	    0.0372


# file for irun = 15: ./R1130E/R1130E_2307d.txt                                                       
# pulse-echo; 20230710 07:59:45                                                                                                                                                                                                                                
# R1130E; load from liquid phase at -13.15C on top of original sample; 2nd pressure transducer is now not working                                                                                                                                              
# xxx                                                                                                                                                                                                                                                          
! scanxtime  =      .0                                                                                                                                                                                                                                         
! NTset =  6; nT =  4; nPID =  3                                                                                                                                                                                                                               
!                 T_cell   T_bath   T_room   T_paro dp/dT_max  TconvDelay TrepDelay                                                                                                                                                                            
! Tset array =   260.000  259.780  294.000    0.000   2.0000      1800.0    600.0                                                                                                                                                                              
!   Pset     =    9  Continue run once loading complete                                                                                                                                                                                                        
! Tset array =   265.000  264.780  294.000    0.000   2.0000      1800.0    600.0                                                                                                                                                                              
! Tset array =   270.000  269.790  294.000    0.000   2.0000      1800.0    600.0                                                                                                                                                                              
! Tset array =   275.000  274.790  294.000    0.000   2.0000      1800.0    600.0                                                                                                                                                                              
! Tset array =   280.000  279.800  294.000    0.000   2.0000      1800.0    600.0                                                                                                                                                                              
! Tset array =   270.000  269.790  294.000    0.000   2.0000      1800.0    600.0                                                                                                                                                                              
!   Pset     =    9  if P > 25 MPa at 280 K stop run and drop pressure, else next setpoint                                                                                                                                                                     
! Terrmax:         0.2000   0.0200   9.9990 999.0000                                                                                                                                                                                                           
! Tsigmax:         0.0200   0.0200   1.0000  99.0000                                                                                                                                                                                                           
! PID_to_T:           1         2         3                                                                                                                                                                                                                    
!   SSheat   =      0.000     0.000     0.000                                                                                                                                                                                                                  
!   SSheat   =      0.000     0.000     0.000                                                                                                                                                                                                                  
!   SSheat   =      0.000     0.000     0.000                                                                                                                                                                                                                  
!   SSheat   =      0.000     0.000     0.000                                                                                                                                                                                                                  
!   SSheat   =      0.000     0.000     0.000                                                                                                                                                                                                                  
!   SSheat   =      0.000     0.000     0.000                                                                                                                                                                                                                  
! IQratio(j):         1         2         3                                                                                                                                                                                                                    
! Qratio =          0.000     0.000     0.000                                                                                                                                                                                                                  
! Qratio =          0.000     0.000     0.000                                                                                                                                                                                                                  
! Qratio =          0.000     0.000     0.000                                                                                                                                                                                                                  
! Qratio =          0.000     0.000     0.000                                                                                                                                                                                                                  
! Qratio =          0.000     0.000     0.000                                                                                                                                                                                                                  
! Qratio =          0.000     0.000     0.000                                                                                                                                                                                                                  
! pulse:     8000000.0       2.500          10      10.000  fpulse/Hz, Vpp, Ncycles, burst_int/ms                                                                                                                                                              
# NPread, MainP =   1    1                                                                                                                                                                                                                                     
# Pbaro =           1                                                                                                                                                                                                                                          
# Tcell, Tbaro =    1    3                                                                                                                                                                                                                                     
# ID_pressure =         131549                                                                                                                                                                                                                                 
# ID_temps    =     162CE_1573   Hart_7341   T100_room      paro_1                                                                                                                                                                                             
# ID_Rstd     =   Tin_22212/03                                                                                                                                                                                                                                 
# echox true                                                                                                                                                                                                                                                   
# echoy true                                                                                                                                                                                                                                                   
! about to initialize F700                                                                                                                                                                                                                                     
! about to initialize DSO                                                                                                                                                                                                                                      
! about to initialize AWG                                                                                                                                                                                                                                      
! about to initialize Keithley 2002                                                                                                                                                                                                                            
! about to initialize HP_3458A                                                                                                                                                                                                                                 
! skip initialization of HP power supplies [PID disabled]                                                                                                                                                                                                      
! initialization complete                                                                                                                                                                                                                                      

 	2023	07	10	09:09:04	*********	  259.981	    0.4157	  1161.174	   0.0016	   0.00072	    0.0024	     4  	    3  	  1210.225	   -4.0530	   259.782	    4.6687	    0.0042	    0.0157	     0.181	    0.0330
 	2023	07	10	09:42:35	*********	  259.981	    0.4338	  1161.241	   0.0016	   0.00054	    0.0012	     4  	    3  	  1210.293	   -4.0530	   259.780	    1.5842	    0.0042	    0.0157	     0.181	    0.0330
 	2023	07	10	10:06:35	*********	  259.981	    0.4431	  1161.280	   0.0007	   0.00036	    0.0020	     4  	    3  	  1210.326	   -4.0523	   259.780	    1.4167	    0.0040	    0.0157	     0.181	    0.0329
 	2023	07	10	10:18:35	*********	  259.981	    0.4435	  1161.286	   0.0014	   0.00081	    0.0019	     4  	    3  	  1210.329	   -4.0520	   259.780	    1.2603	    0.0041	    0.0157	     0.181	    0.0330

 	2023	07	10	11:26:36	*********	  264.991	    6.6293	  1165.129	   0.0011	   0.00088	    0.0015	     4  	    3  	  1213.362	   -3.9752	   264.780	    0.3305	    0.0040	    0.0157	     0.182	    0.0329
 	2023	07	10	11:36:36	*********	  264.990	    6.6296	  1165.130	   0.0008	   0.00085	    0.0015	     4  	    3  	  1213.367	   -3.9754	   264.780	   -0.0558	    0.0040	    0.0157	     0.182	    0.0329
 	2023	07	10	11:46:36	*********	  264.991	    6.6298	  1165.135	   0.0006	   0.00092	    0.0015	     4  	    3  	  1213.365	   -3.9749	   264.780	    0.0673	    0.0040	    0.0157	     0.182	    0.0329
 	2023	07	10	11:56:36	*********	  264.990	    6.6329	  1165.146	   0.0010	   0.00082	    0.0013	     4  	    3  	  1213.381	   -3.9753	   264.780	    0.2117	    0.0040	    0.0157	     0.182	    0.0329

 	2023	07	10	12:59:36	*********	  269.987	   12.7474	  1168.973	   0.0007	   0.00078	    0.0016	     4  	    3  	  1216.545	   -3.9104	   269.790	    0.0612	    0.0040	    0.0157	     0.183	    0.0328
 	2023	07	10	13:09:36	*********	  269.988	   12.7511	  1168.985	   0.0006	   0.00067	    0.0011	     4  	    3  	  1216.558	   -3.9105	   269.790	    0.2308	    0.0040	    0.0157	     0.183	    0.0328
 	2023	07	10	13:19:36	*********	  269.987	   12.7507	  1168.988	   0.0007	   0.00028	    0.0023	     4  	    3  	  1216.560	   -3.9104	   269.790	    0.0447	    0.0040	    0.0157	     0.183	    0.0328
 	2023	07	10	13:29:36	*********	  269.987	   12.7501	  1168.989	   0.0019	   0.00094	    0.0031	     4  	    3  	  1216.556	   -3.9099	   269.790	   -0.0962	    0.0044	    0.0157	     0.183	    0.0328

 	2023	07	10	14:30:06	*********	  274.991	   18.8222	  1172.823	   0.0012	   0.00150	    0.0039	     4  	    3  	  1219.861	   -3.8561	   274.790	    0.2035	    0.0041	    0.0157	     0.183	    0.0328
 	2023	07	10	14:40:06	*********	  274.992	   18.8284	  1172.843	   0.0009	   0.00041	    0.0011	     4  	    3  	  1219.879	   -3.8558	   274.790	    0.1725	    0.0040	    0.0157	     0.183	    0.0327
 	2023	07	10	14:50:06	*********	  274.990	   18.8269	  1172.843	   0.0012	   0.00060	    0.0013	     4  	    3  	  1219.881	   -3.8559	   274.790	   -0.0785	    0.0041	    0.0157	     0.183	    0.0327
 	2023	07	10	15:00:06	*********	  274.992	   18.8294	  1172.850	   0.0004	   0.00079	    0.0016	     4  	    3  	  1219.884	   -3.8556	   274.793	    0.1225	    0.0039	    0.0157	     0.183	    0.0327

 	2023	07	10	15:57:36	*********	  279.996	   24.8093	  1176.545	   0.0012	   0.00010	    0.0009	     4  	    3  	  1223.159	   -3.8109	   279.800	    0.0128	    0.0041	    0.0157	     0.184	    0.0327
 	2023	07	10	16:07:36	*********	  279.997	   24.8140	  1176.559	   0.0016	   0.00026	    0.0002	     4  	    3  	  1223.170	   -3.8107	   279.800	    0.1937	    0.0042	    0.0157	     0.184	    0.0327
 	2023	07	10	16:17:36	*********	  279.995	   24.8163	  1176.568	   0.0012	   0.00017	    0.0006	     4  	    3  	  1223.184	   -3.8111	   279.800	    0.0490	    0.0041	    0.0157	     0.184	    0.0327
 	2023	07	10	16:27:36	*********	  279.997	   24.8178	  1176.573	   0.0014	   0.00090	    0.0005	     4  	    3  	  1223.185	   -3.8107	   279.800	    0.0615	    0.0041	    0.0157	     0.184	    0.0327


# file for irun = 16: ./R1130E/R1130E_2307e.txt                                                       
# pulse-echo; 20230711 07:29:25                                                                                                                                                                                                                                
# R1130E; load from liquid phase at -13.15C on top of original sample; 2nd pressure transducer is now not working                                                                                                                                              
# xxx                                                                                                                                                                                                                                                          
! scanxtime  =      .0                                                                                                                                                                                                                                         
! NTset =  6; nT =  4; nPID =  3                                                                                                                                                                                                                               
!                 T_cell   T_bath   T_room   T_paro dp/dT_max  TconvDelay TrepDelay                                                                                                                                                                            
! Tset array =   270.000  269.790  294.000    0.000   2.0000      1800.0    600.0                                                                                                                                                                              
! Tset array =   275.000  274.790  294.000    0.000   2.0000      1800.0    600.0                                                                                                                                                                              
! Tset array =   280.000  279.800  294.000    0.000   2.0000      1800.0    600.0                                                                                                                                                                              
! Tset array =   285.000  284.800  294.000    0.000   2.0000      1800.0    600.0                                                                                                                                                                              
! Tset array =   290.000  289.780  294.000    0.000   2.0000      1800.0    600.0                                                                                                                                                                              
! Tset array =   280.000  279.800  294.000    0.000   2.0000      1800.0    600.0                                                                                                                                                                              
!   Pset     =    9  if P > 25 MPa at 280 K stop run and drop pressure, else next setpoint                                                                                                                                                                     
! Terrmax:         0.2000   0.0200   9.9990 999.0000                                                                                                                                                                                                           
! Tsigmax:         0.0200   0.0200   1.0000  99.0000                                                                                                                                                                                                           
! PID_to_T:           1         2         3                                                                                                                                                                                                                    
!   SSheat   =      0.000     0.000     0.000                                                                                                                                                                                                                  
!   SSheat   =      0.000     0.000     0.000                                                                                                                                                                                                                  
!   SSheat   =      0.000     0.000     0.000                                                                                                                                                                                                                  
!   SSheat   =      0.000     0.000     0.000                                                                                                                                                                                                                  
!   SSheat   =      0.000     0.000     0.000                                                                                                                                                                                                                  
!   SSheat   =      0.000     0.000     0.000                                                                                                                                                                                                                  
! IQratio(j):         1         2         3                                                                                                                                                                                                                    
! Qratio =          0.000     0.000     0.000                                                                                                                                                                                                                  
! Qratio =          0.000     0.000     0.000                                                                                                                                                                                                                  
! Qratio =          0.000     0.000     0.000                                                                                                                                                                                                                  
! Qratio =          0.000     0.000     0.000                                                                                                                                                                                                                  
! Qratio =          0.000     0.000     0.000                                                                                                                                                                                                                  
! Qratio =          0.000     0.000     0.000                                                                                                                                                                                                                  
! pulse:     8000000.0       2.500          10      10.000  fpulse/Hz, Vpp, Ncycles, burst_int/ms                                                                                                                                                              
# NPread, MainP =   1    1                                                                                                                                                                                                                                     
# Pbaro =           1                                                                                                                                                                                                                                          
# Tcell, Tbaro =    1    3                                                                                                                                                                                                                                     
# ID_pressure =         131549                                                                                                                                                                                                                                 
# ID_temps    =     162CE_1573   Hart_7341   T100_room      paro_1                                                                                                                                                                                             
# ID_Rstd     =   Tin_22212/03                                                                                                                                                                                                                                 
# echox true                                                                                                                                                                                                                                                   
# echoy true                                                                                                                                                                                                                                                   
! about to initialize F700                                                                                                                                                                                                                                     
! about to initialize DSO                                                                                                                                                                                                                                      
! about to initialize AWG                                                                                                                                                                                                                                      
! about to initialize Keithley 2002                                                                                                                                                                                                                            
! about to initialize HP_3458A                                                                                                                                                                                                                                 
! skip initialization of HP power supplies [PID disabled]                                                                                                                                                                                                      
! initialization complete                                                                                                                                                                                                                                      

 	2023	07	11	08:45:04	*********	  269.987	    0.5314	  1122.697	   0.0011	   0.00053	    0.0007	     4  	    3  	  1170.304	   -4.0679	   269.790	   -5.6777	    0.0041	    0.0157	     0.175	    0.0333
 	2023	07	11	09:08:04	*********	  269.987	    0.5218	  1122.665	   0.0004	   0.00075	    0.0006	     4  	    3  	  1170.263	   -4.0672	   269.790	    0.8250	    0.0039	    0.0157	     0.175	    0.0333
 	2023	07	11	09:21:34	*********	  269.987	    0.5178	  1122.651	   0.0018	   0.00094	    0.0014	     4  	    3  	  1170.248	   -4.0672	   269.790	    0.5508	    0.0043	    0.0157	     0.175	    0.0333
 	2023	07	11	09:33:05	*********	  269.989	    0.5137	  1122.638	   0.0014	   0.00015	    0.0027	     4  	    3  	  1170.225	   -4.0665	   269.790	    0.8753	    0.0041	    0.0157	     0.175	    0.0333

 	2023	07	11	10:37:06	*********	  274.992	    6.3751	  1126.722	   0.0014	   0.00059	    0.0017	     4  	    3  	  1173.545	   -3.9899	   274.793	    0.4108	    0.0041	    0.0157	     0.176	    0.0332
 	2023	07	11	10:47:06	*********	  274.992	    6.3757	  1126.721	   0.0024	   0.00063	    0.0008	     4  	    3  	  1173.547	   -3.9902	   274.790	    0.1225	    0.0046	    0.0157	     0.176	    0.0332
 	2023	07	11	10:57:06	*********	  274.991	    6.3778	  1126.730	   0.0005	   0.00077	    0.0007	     4  	    3  	  1173.556	   -3.9901	   274.790	    0.0613	    0.0039	    0.0157	     0.176	    0.0332
 	2023	07	11	11:07:06	*********	  274.991	    6.3813	  1126.742	   0.0009	   0.00115	    0.0002	     4  	    3  	  1173.570	   -3.9902	   274.790	    0.2495	    0.0040	    0.0157	     0.176	    0.0332

 	2023	07	11	12:07:06	*********	  279.982	   12.1867	  1130.825	   0.0030	   0.00147	    0.0036	     4  	    3  	  1177.042	   -3.9265	   279.800	   -1.5415	    0.0049	    0.0157	     0.177	    0.0332
 	2023	07	11	12:17:06	*********	  279.994	   12.1930	  1130.843	   0.0009	   0.00139	    0.0008	     4  	    3  	  1177.021	   -3.9233	   279.800	    0.5827	    0.0040	    0.0157	     0.177	    0.0331
 	2023	07	11	12:27:06	*********	  280.005	   12.2144	  1130.862	   0.0019	   0.00034	    0.0001	     4  	    3  	  1177.064	   -3.9252	   279.800	    0.7957	    0.0043	    0.0157	     0.177	    0.0331
 	2023	07	11	12:37:06	*********	  279.997	   12.2072	  1130.852	   0.0016	   0.00108	    0.0013	     4  	    3  	  1177.065	   -3.9261	   279.800	   -0.3480	    0.0042	    0.0157	     0.177	    0.0331

 	2023	07	11	13:34:36	*********	  284.998	   17.9478	  1134.849	   0.0015	   0.00038	    0.0012	     4  	    3  	  1180.554	   -3.8715	   284.800	    0.1187	    0.0042	    0.0157	     0.177	    0.0330
 	2023	07	11	13:44:36	*********	  285.000	   17.9501	  1134.857	   0.0021	   0.00012	    0.0001	     4  	    3  	  1180.556	   -3.8710	   284.800	    0.0523	    0.0044	    0.0157	     0.177	    0.0330
 	2023	07	11	13:54:36	*********	  284.999	   17.9490	  1134.853	   0.0016	   0.00069	    0.0002	     4  	    3  	  1180.555	   -3.8713	   284.800	   -0.0710	    0.0042	    0.0157	     0.177	    0.0330
 	2023	07	11	14:04:36	*********	  284.999	   17.9504	  1134.860	   0.0011	   0.00066	    0.0025	     4  	    3  	  1180.561	   -3.8712	   284.800	    0.0625	    0.0041	    0.0157	     0.177	    0.0330

 	2023	07	11	15:00:36	*********	  290.002	   23.6399	  1138.810	   0.0013	   0.00076	    0.0020	     4  	    3  	  1184.131	   -3.8273	   289.780	    0.0312	    0.0041	    0.0157	     0.178	    0.0330
 	2023	07	11	15:10:36	*********	  290.001	   23.6401	  1138.813	   0.0028	   0.00084	    0.0012	     4  	    3  	  1184.133	   -3.8273	   289.780	   -0.0158	    0.0048	    0.0157	     0.178	    0.0330
 	2023	07	11	15:20:36	*********	  290.003	   23.6430	  1138.821	   0.0005	   0.00056	    0.0002	     4  	    3  	  1184.140	   -3.8272	   289.780	    0.0750	    0.0039	    0.0157	     0.178	    0.0329
 	2023	07	11	15:30:36	*********	  290.002	   23.6434	  1138.823	   0.0019	   0.00054	    0.0025	     4  	    3  	  1184.143	   -3.8272	   289.780	   -0.0273	    0.0044	    0.0157	     0.178	    0.0330


# file for irun = 17: ./R1130E/R1130E_2307f.txt                                                       
# pulse-echo; 20230711 16:09:24                                                                                                                                                                                                                                
# R1130E; load from liquid phase at -13.15C on top of original sample; 2nd pressure transducer is now not working                                                                                                                                              
# xxx                                                                                                                                                                                                                                                          
! scanxtime  =      .0                                                                                                                                                                                                                                         
! NTset =  6; nT =  4; nPID =  3                                                                                                                                                                                                                               
!                 T_cell   T_bath   T_room   T_paro dp/dT_max  TconvDelay TrepDelay                                                                                                                                                                            
! Tset array =   280.000  279.800  294.000    0.000   2.0000      1800.0    600.0                                                                                                                                                                              
! Tset array =   285.000  284.800  294.000    0.000   2.0000      1800.0    600.0                                                                                                                                                                              
! Tset array =   290.000  289.780  294.000    0.000   2.0000      1800.0    600.0                                                                                                                                                                              
! Tset array =   295.000  294.800  294.000    0.000   2.0000      1800.0    600.0                                                                                                                                                                              
! Tset array =   300.000  299.800  294.000    0.000   2.0000      1800.0    600.0                                                                                                                                                                              
! Tset array =   280.000  279.800  294.000    0.000   2.0000      1800.0    600.0                                                                                                                                                                              
!   Pset     =    9  if P > 25 MPa at 280 K stop run and drop pressure, else next setpoint                                                                                                                                                                     
! Terrmax:         0.2000   0.0200   9.9990 999.0000                                                                                                                                                                                                           
! Tsigmax:         0.0200   0.0200   1.0000  99.0000                                                                                                                                                                                                           
! PID_to_T:           1         2         3                                                                                                                                                                                                                    
!   SSheat   =      0.000     0.000     0.000                                                                                                                                                                                                                  
!   SSheat   =      0.000     0.000     0.000                                                                                                                                                                                                                  
!   SSheat   =      0.000     0.000     0.000                                                                                                                                                                                                                  
!   SSheat   =      0.000     0.000     0.000                                                                                                                                                                                                                  
!   SSheat   =      0.000     0.000     0.000                                                                                                                                                                                                                  
!   SSheat   =      0.000     0.000     0.000                                                                                                                                                                                                                  
! IQratio(j):         1         2         3                                                                                                                                                                                                                    
! Qratio =          0.000     0.000     0.000                                                                                                                                                                                                                  
! Qratio =          0.000     0.000     0.000                                                                                                                                                                                                                  
! Qratio =          0.000     0.000     0.000                                                                                                                                                                                                                  
! Qratio =          0.000     0.000     0.000                                                                                                                                                                                                                  
! Qratio =          0.000     0.000     0.000                                                                                                                                                                                                                  
! Qratio =          0.000     0.000     0.000                                                                                                                                                                                                                  
! pulse:     8000000.0       2.500          10      10.000  fpulse/Hz, Vpp, Ncycles, burst_int/ms                                                                                                                                                              
# NPread, MainP =   1    1                                                                                                                                                                                                                                     
# Pbaro =           1                                                                                                                                                                                                                                          
# Tcell, Tbaro =    1    3                                                                                                                                                                                                                                     
# ID_pressure =         131549                                                                                                                                                                                                                                 
# ID_temps    =     162CE_1573   Hart_7341   T100_room      paro_1                                                                                                                                                                                             
# ID_Rstd     =   Tin_22212/03                                                                                                                                                                                                                                 
# echox true                                                                                                                                                                                                                                                   
# echoy true                                                                                                                                                                                                                                                   
! about to initialize F700                                                                                                                                                                                                                                     
! about to initialize DSO                                                                                                                                                                                                                                      
! about to initialize AWG                                                                                                                                                                                                                                      
! about to initialize Keithley 2002                                                                                                                                                                                                                            
! about to initialize HP_3458A                                                                                                                                                                                                                                 
! skip initialization of HP power supplies [PID disabled]                                                                                                                                                                                                      
! initialization complete                                                                                                                                                                                                                                      

 	2023	07	11	16:54:03	*********	  279.995	    0.4629	  1083.772	   0.0012	   0.00045	    0.0009	     4  	    3  	  1129.843	   -4.0776	   279.800	    0.0490	    0.0041	    0.0157	     0.169	    0.0337
 	2023	07	11	17:05:33	*********	  279.993	    0.4619	  1083.769	   0.0009	   0.00101	    0.0039	     4  	    3  	  1129.844	   -4.0780	   279.800	   -3.5175	    0.0040	    0.0157	     0.169	    0.0337
 	2023	07	11	17:20:04	*********	  279.995	    0.4604	  1083.762	   0.0012	   0.00026	    0.0007	     4  	    3  	  1129.830	   -4.0774	   279.800	    1.6815	    0.0041	    0.0157	     0.169	    0.0337
 	2023	07	11	17:30:34	*********	  279.994	    0.4603	  1083.759	   0.0029	   0.00053	    0.0002	     4  	    3  	  1129.834	   -4.0781	   279.800	   -0.0455	    0.0049	    0.0157	     0.169	    0.0337

 	2023	07	11	18:31:35	*********	  284.998	    6.0235	  1088.137	   0.0009	   0.00068	    0.0013	     4  	    3  	  1133.484	   -4.0007	   284.800	   -0.2308	    0.0040	    0.0157	     0.170	    0.0336
 	2023	07	11	18:41:35	*********	  284.997	    6.0216	  1088.138	   0.0017	   0.00076	    0.0008	     4  	    3  	  1133.480	   -4.0003	   284.800	   -0.3095	    0.0043	    0.0157	     0.170	    0.0336
 	2023	07	11	18:51:35	*********	  284.998	    6.0228	  1088.136	   0.0010	   0.00054	    0.0006	     4  	    3  	  1133.481	   -4.0005	   284.800	   -0.1288	    0.0040	    0.0157	     0.170	    0.0336
 	2023	07	11	19:01:36	*********	  284.998	    6.0236	  1088.141	   0.0009	   0.00091	    0.0023	     4  	    3  	  1133.485	   -4.0004	   284.803	   -0.0253	    0.0040	    0.0157	     0.170	    0.0336

 	2023	07	11	19:59:06	*********	  290.003	   11.5369	  1092.462	   0.0009	   0.00045	    0.0014	     4  	    3  	  1137.231	   -3.9367	   289.780	   -0.0107	    0.0040	    0.0157	     0.171	    0.0335
 	2023	07	11	20:09:06	*********	  290.003	   11.5382	  1092.467	   0.0011	   0.00045	    0.0012	     4  	    3  	  1137.236	   -3.9367	   289.780	   -0.0275	    0.0040	    0.0157	     0.171	    0.0335
 	2023	07	11	20:19:06	*********	  290.002	   11.5367	  1092.463	   0.0005	   0.00070	    0.0024	     4  	    3  	  1137.234	   -3.9368	   289.780	   -0.0385	    0.0039	    0.0157	     0.171	    0.0335
 	2023	07	11	20:29:06	*********	  290.001	   11.5354	  1092.459	   0.0005	   0.00088	    0.0017	     4  	    3  	  1137.234	   -3.9371	   289.780	   -0.0895	    0.0039	    0.0157	     0.171	    0.0335

 	2023	07	11	21:25:06	*********	  295.003	   16.9896	  1096.710	   0.0011	   0.00097	    0.0026	     4  	    3  	  1141.028	   -3.8840	   294.800	    0.2782	    0.0040	    0.0157	     0.171	    0.0334
 	2023	07	11	21:35:06	*********	  294.998	   16.9921	  1096.717	   0.0021	   0.00088	    0.0005	     4  	    3  	  1141.057	   -3.8859	   294.803	    0.2200	    0.0044	    0.0157	     0.171	    0.0334
 	2023	07	11	21:45:06	*********	  295.000	   16.9957	  1096.735	   0.0042	   0.00035	    0.0043	     4  	    3  	  1141.066	   -3.8850	   294.798	    0.1912	    0.0058	    0.0157	     0.171	    0.0335
 	2023	07	11	21:55:06	*********	  295.001	   16.9998	  1096.750	   0.0017	   0.00139	    0.0024	     4  	    3  	  1141.078	   -3.8847	   294.798	    0.2005	    0.0043	    0.0157	     0.171	    0.0334

 	2023	07	11	22:49:36	*********	  300.003	   22.4150	  1100.972	   0.0022	   0.00068	    0.0018	     4  	    3  	  1144.974	   -3.8431	   299.800	    0.0887	    0.0045	    0.0157	     0.172	    0.0333
 	2023	07	11	22:59:36	*********	  300.006	   22.4196	  1100.988	   0.0016	   0.00089	    0.0036	     4  	    3  	  1144.982	   -3.8424	   299.800	    0.0348	    0.0042	    0.0157	     0.172	    0.0333
 	2023	07	11	23:09:36	*********	  300.002	   22.4181	  1100.991	   0.0014	   0.00086	    0.0007	     4  	    3  	  1144.991	   -3.8428	   299.800	   -0.2292	    0.0042	    0.0157	     0.172	    0.0333
 	2023	07	11	23:19:36	*********	  300.004	   22.4218	  1101.005	   0.0009	   0.00064	    0.0028	     4  	    3  	  1144.999	   -3.8422	   299.800	    0.1208	    0.0040	    0.0157	     0.172	    0.0333


# file for irun = 18: ./R1130E/R1130E_2307h.txt                                                       
# pulse-echo; 20230712 18:03:31                                                                                                                                                                                                                                
# R1130E; load from liquid phase at -13.15C on top of original sample; 2nd pressure transducer is now not working                                                                                                                                              
# xxx                                                                                                                                                                                                                                                          
! scanxtime  =      .0                                                                                                                                                                                                                                         
! NTset =  7; nT =  4; nPID =  3                                                                                                                                                                                                                               
!                 T_cell   T_bath   T_room   T_paro dp/dT_max  TconvDelay TrepDelay                                                                                                                                                                            
! Tset array =   300.000  299.800  294.000    0.000   2.0000      1800.0    600.0                                                                                                                                                                              
! Tset array =   305.000  304.780  294.000    0.000   2.0000      1800.0    600.0                                                                                                                                                                              
! Tset array =   310.000  309.800  294.000    0.000   2.0000      1800.0    600.0                                                                                                                                                                              
! Tset array =   315.000  314.780  294.000    0.000   2.0000      1800.0    600.0                                                                                                                                                                              
! Tset array =   320.000  319.790  294.000    0.000   2.0000      1800.0    600.0                                                                                                                                                                              
! Tset array =   325.000  324.790  294.000    0.000   2.0000      1800.0    600.0                                                                                                                                                                              
! Tset array =   310.000  309.800  294.000    0.000   2.0000      1800.0    600.0                                                                                                                                                                              
!   Pset     =    9  if P > 25 MPa at 280 K stop run and drop pressure, else next setpoint                                                                                                                                                                     
! Terrmax:         0.2000   0.0200   9.9990 999.0000                                                                                                                                                                                                           
! Tsigmax:         0.0200   0.0200   1.0000  99.0000                                                                                                                                                                                                           
! PID_to_T:           1         2         3                                                                                                                                                                                                                    
!   SSheat   =      0.000     0.000     0.000                                                                                                                                                                                                                  
!   SSheat   =      0.000     0.000     0.000                                                                                                                                                                                                                  
!   SSheat   =      0.000     0.000     0.000                                                                                                                                                                                                                  
!   SSheat   =      0.000     0.000     0.000                                                                                                                                                                                                                  
!   SSheat   =      0.000     0.000     0.000                                                                                                                                                                                                                  
!   SSheat   =      0.000     0.000     0.000                                                                                                                                                                                                                  
!   SSheat   =      0.000     0.000     0.000                                                                                                                                                                                                                  
! IQratio(j):         1         2         3                                                                                                                                                                                                                    
! Qratio =          0.000     0.000     0.000                                                                                                                                                                                                                  
! Qratio =          0.000     0.000     0.000                                                                                                                                                                                                                  
! Qratio =          0.000     0.000     0.000                                                                                                                                                                                                                  
! Qratio =          0.000     0.000     0.000                                                                                                                                                                                                                  
! Qratio =          0.000     0.000     0.000                                                                                                                                                                                                                  
! Qratio =          0.000     0.000     0.000                                                                                                                                                                                                                  
! Qratio =          0.000     0.000     0.000                                                                                                                                                                                                                  
! pulse:     8000000.0       2.500          10      10.000  fpulse/Hz, Vpp, Ncycles, burst_int/ms                                                                                                                                                              
# NPread, MainP =   1    1                                                                                                                                                                                                                                     
# Pbaro =           1                                                                                                                                                                                                                                          
# Tcell, Tbaro =    1    3                                                                                                                                                                                                                                     
# ID_pressure =         131549                                                                                                                                                                                                                                 
# ID_temps    =     162CE_1573   Hart_7341   T100_room      paro_1                                                                                                                                                                                             
# ID_Rstd     =   Tin_22212/03                                                                                                                                                                                                                                 
# echox true                                                                                                                                                                                                                                                   
# echoy true                                                                                                                                                                                                                                                   
! about to initialize F700                                                                                                                                                                                                                                     
! about to initialize DSO                                                                                                                                                                                                                                      
! about to initialize AWG                                                                                                                                                                                                                                      
! about to initialize Keithley 2002                                                                                                                                                                                                                            
! about to initialize HP_3458A                                                                                                                                                                                                                                 
! skip initialization of HP power supplies [PID disabled]                                                                                                                                                                                                      
! initialization complete                                                                                                                                                                                                                                      

 	2023	07	12	18:49:33	*********	  300.003	    0.4086	  1006.975	   0.0020	   0.00096	    0.0032	     4  	    3  	  1049.818	   -4.0810	   299.800	    1.3820	    0.0044	    0.0157	     0.157	    0.0348
 	2023	07	12	19:04:03	*********	  300.000	    0.4073	  1006.965	   0.0018	   0.00067	    0.0019	     4  	    3  	  1049.824	   -4.0825	   299.800	   -0.2858	    0.0043	    0.0157	     0.157	    0.0348
 	2023	07	12	19:17:04	*********	  300.001	    0.4060	  1006.965	   0.0057	   0.00025	    0.0012	     4  	    3  	  1049.812	   -4.0813	   299.798	    2.8920	    0.0069	    0.0157	     0.157	    0.0351
 	2023	07	12	19:27:04	*********	  300.001	    0.4051	  1006.962	   0.0013	   0.00085	    0.0027	     4  	    3  	  1049.807	   -4.0811	   299.800	    1.7240	    0.0041	    0.0157	     0.157	    0.0348

 	2023	07	12	20:24:05	*********	  305.004	    5.4014	  1011.871	   0.0014	   0.00037	    0.0026	     4  	    3  	  1054.131	   -4.0090	   304.780	   -0.1992	    0.0041	    0.0157	     0.158	    0.0346
 	2023	07	12	20:34:05	*********	  305.003	    5.4007	  1011.868	   0.0011	   0.00046	    0.0022	     4  	    3  	  1054.132	   -4.0094	   304.780	   -0.0643	    0.0041	    0.0157	     0.158	    0.0346
 	2023	07	12	20:44:05	*********	  305.003	    5.4028	  1011.879	   0.0026	   0.00122	    0.0033	     4  	    3  	  1054.142	   -4.0092	   304.780	    0.5130	    0.0047	    0.0157	     0.158	    0.0347
 	2023	07	12	20:54:06	*********	  305.004	    5.4056	  1011.891	   0.0019	   0.00070	    0.0015	     4  	    3  	  1054.152	   -4.0089	   304.780	    0.6867	    0.0043	    0.0157	     0.158	    0.0346

 	2023	07	12	21:49:06	*********	  310.005	   10.3560	  1016.707	   0.0010	   0.00025	    0.0020	     4  	    3  	  1058.516	   -3.9498	   309.800	    0.0537	    0.0040	    0.0157	     0.159	    0.0344
 	2023	07	12	21:59:06	*********	  310.008	   10.3579	  1016.713	   0.0012	   0.00112	    0.0041	     4  	    3  	  1058.514	   -3.9491	   309.800	    0.1905	    0.0041	    0.0157	     0.159	    0.0344
 	2023	07	12	22:09:06	*********	  310.007	   10.3626	  1016.728	   0.0016	   0.00058	    0.0005	     4  	    3  	  1058.540	   -3.9499	   309.803	    0.1820	    0.0042	    0.0157	     0.159	    0.0344
 	2023	07	12	22:19:06	*********	  310.009	   10.3631	  1016.733	   0.0004	   0.00060	    0.0003	     4  	    3  	  1058.537	   -3.9492	   309.803	   -0.0755	    0.0039	    0.0157	     0.159	    0.0344

 	2023	07	12	23:13:06	*********	  315.001	   15.2659	  1021.463	   0.0005	   0.00031	    0.0007	     4  	    3  	  1062.940	   -3.9021	   314.780	   -0.0648	    0.0039	    0.0157	     0.160	    0.0343
 	2023	07	12	23:23:06	*********	  314.999	   15.2662	  1021.467	   0.0012	   0.00062	    0.0017	     4  	    3  	  1062.947	   -3.9024	   314.780	   -0.0595	    0.0041	    0.0157	     0.160	    0.0343
 	2023	07	12	23:33:06	*********	  315.000	   15.2688	  1021.476	   0.0015	   0.00065	    0.0019	     4  	    3  	  1062.956	   -3.9023	   314.780	    0.2018	    0.0042	    0.0157	     0.160	    0.0343
 	2023	07	12	23:43:06	*********	  315.001	   15.2669	  1021.472	   0.0021	   0.00067	    0.0011	     4  	    3  	  1062.945	   -3.9017	   314.780	   -0.0120	    0.0044	    0.0157	     0.160	    0.0343

 	2023	07	13	00:36:06	*********	  320.007	   20.1387	  1026.127	   0.0015	   0.00088	    0.0001	     4  	    3  	  1067.363	   -3.8633	   319.790	    0.1062	    0.0042	    0.0157	     0.160	    0.0341
 	2023	07	13	00:46:06	*********	  320.004	   20.1413	  1026.136	   0.0026	   0.00085	    0.0010	     4  	    3  	  1067.385	   -3.8645	   319.790	    0.0490	    0.0047	    0.0157	     0.160	    0.0342
 	2023	07	13	00:56:06	*********	  320.004	   20.1402	  1026.135	   0.0009	   0.00056	    0.0016	     4  	    3  	  1067.379	   -3.8641	   319.790	    0.0515	    0.0040	    0.0157	     0.160	    0.0341
 	2023	07	13	01:06:06	*********	  320.005	   20.1414	  1026.139	   0.0015	   0.00122	    0.0034	     4  	    3  	  1067.381	   -3.8639	   319.790	    0.0763	    0.0042	    0.0157	     0.160	    0.0341

 	2023	07	13	01:58:36	*********	  325.009	   24.9629	  1030.684	   0.0007	   0.00053	    0.0021	     4  	    3  	  1071.770	   -3.8335	   324.790	   -0.0418	    0.0040	    0.0157	     0.161	    0.0340
 	2023	07	13	02:08:36	*********	  325.006	   24.9662	  1030.698	   0.0041	   0.00099	    0.0031	     4  	    3  	  1071.794	   -3.8343	   324.790	    0.1247	    0.0057	    0.0157	     0.161	    0.0341
 	2023	07	13	02:18:36	*********	  325.007	   24.9664	  1030.704	   0.0016	   0.00105	    0.0026	     4  	    3  	  1071.791	   -3.8335	   324.790	    0.1658	    0.0042	    0.0157	     0.161	    0.0340
 	2023	07	13	02:28:36	*********	  325.008	   24.9682	  1030.710	   0.0004	   0.00056	    0.0015	     4  	    3  	  1071.796	   -3.8334	   324.790	    0.0605	    0.0039	    0.0157	     0.161	    0.0340


# file for irun = 19: ./R1130E/R1130E_2307i.txt                                                       
# pulse-echo; 20230713 07:53:36                                                                                                                                                                                                                                
# R1130E; load from liquid phase at -13.15C on top of original sample; 2nd pressure transducer is now not working                                                                                                                                              
# xxx                                                                                                                                                                                                                                                          
! scanxtime  =      .0                                                                                                                                                                                                                                         
! NTset =  7; nT =  4; nPID =  3                                                                                                                                                                                                                               
!                 T_cell   T_bath   T_room   T_paro dp/dT_max  TconvDelay TrepDelay                                                                                                                                                                            
! Tset array =   310.000  309.800  294.000    0.000   2.0000      1800.0    600.0                                                                                                                                                                              
! Tset array =   315.000  314.780  294.000    0.000   2.0000      1800.0    600.0                                                                                                                                                                              
! Tset array =   320.000  319.790  294.000    0.000   2.0000      1800.0    600.0                                                                                                                                                                              
! Tset array =   325.000  324.790  294.000    0.000   2.0000      1800.0    600.0                                                                                                                                                                              
! Tset array =   330.000  329.780  294.000    0.000   2.0000      1800.0    600.0                                                                                                                                                                              
! Tset array =   335.000  334.790  294.000    0.000   2.0000      1800.0    600.0                                                                                                                                                                              
! Tset array =   310.000  309.800  294.000    0.000   2.0000      1800.0    600.0                                                                                                                                                                              
!   Pset     =    9  if P > 25 MPa at 280 K stop run and drop pressure, else next setpoint                                                                                                                                                                     
! Terrmax:         0.2000   0.0200   9.9990 999.0000                                                                                                                                                                                                           
! Tsigmax:         0.0200   0.0200   1.0000  99.0000                                                                                                                                                                                                           
! PID_to_T:           1         2         3                                                                                                                                                                                                                    
!   SSheat   =      0.000     0.000     0.000                                                                                                                                                                                                                  
!   SSheat   =      0.000     0.000     0.000                                                                                                                                                                                                                  
!   SSheat   =      0.000     0.000     0.000                                                                                                                                                                                                                  
!   SSheat   =      0.000     0.000     0.000                                                                                                                                                                                                                  
!   SSheat   =      0.000     0.000     0.000                                                                                                                                                                                                                  
!   SSheat   =      0.000     0.000     0.000                                                                                                                                                                                                                  
!   SSheat   =      0.000     0.000     0.000                                                                                                                                                                                                                  
! IQratio(j):         1         2         3                                                                                                                                                                                                                    
! Qratio =          0.000     0.000     0.000                                                                                                                                                                                                                  
! Qratio =          0.000     0.000     0.000                                                                                                                                                                                                                  
! Qratio =          0.000     0.000     0.000                                                                                                                                                                                                                  
! Qratio =          0.000     0.000     0.000                                                                                                                                                                                                                  
! Qratio =          0.000     0.000     0.000                                                                                                                                                                                                                  
! Qratio =          0.000     0.000     0.000                                                                                                                                                                                                                  
! Qratio =          0.000     0.000     0.000                                                                                                                                                                                                                  
! pulse:     8000000.0       2.500          10      10.000  fpulse/Hz, Vpp, Ncycles, burst_int/ms                                                                                                                                                              
# NPread, MainP =   1    1                                                                                                                                                                                                                                     
# Pbaro =           1                                                                                                                                                                                                                                          
# Tcell, Tbaro =    1    3                                                                                                                                                                                                                                     
# ID_pressure =         131549                                                                                                                                                                                                                                 
# ID_temps    =     162CE_1573   Hart_7341   T100_room      paro_1                                                                                                                                                                                             
# ID_Rstd     =   Tin_22212/03                                                                                                                                                                                                                                 
# echox true                                                                                                                                                                                                                                                   
# echoy true                                                                                                                                                                                                                                                   
! about to initialize F700                                                                                                                                                                                                                                     
! about to initialize DSO                                                                                                                                                                                                                                      
! about to initialize AWG                                                                                                                                                                                                                                      
! about to initialize Keithley 2002                                                                                                                                                                                                                            
! about to initialize HP_3458A                                                                                                                                                                                                                                 
! skip initialization of HP power supplies [PID disabled]                                                                                                                                                                                                      
! initialization complete                                                                                                                                                                                                                                      

 	2023	07	13	08:42:33	*********	  310.004	    0.4804	   969.357	   0.0012	   0.00041	    0.0008	     4  	    3  	  1010.542	   -4.0756	   309.800	   -0.1685	    0.0041	    0.0157	     0.151	    0.0355
 	2023	07	13	08:52:34	*********	  310.005	    0.4805	   969.357	   0.0013	   0.00024	    0.0015	     4  	    3  	  1010.540	   -4.0753	   309.803	    0.1010	    0.0041	    0.0157	     0.151	    0.0355
 	2023	07	13	09:05:04	*********	  310.004	    0.4800	   969.356	   0.0020	   0.00081	    0.0028	     4  	    3  	  1010.543	   -4.0757	   309.803	    0.8590	    0.0044	    0.0157	     0.151	    0.0356
 	2023	07	13	09:16:04	*********	  310.003	    0.4798	   969.358	   0.0015	   0.00076	    0.0017	     4  	    3  	  1010.544	   -4.0757	   309.800	   -0.8565	    0.0042	    0.0157	     0.151	    0.0356

 	2023	07	13	10:11:35	*********	  314.997	    5.2052	   974.532	   0.0021	   0.00087	    0.0031	     4  	    3  	  1015.208	   -4.0067	   314.780	   -0.0982	    0.0045	    0.0157	     0.152	    0.0353
 	2023	07	13	10:21:35	*********	  314.998	    5.2055	   974.536	   0.0008	   0.00030	    0.0021	     4  	    3  	  1015.205	   -4.0060	   314.780	    0.0165	    0.0040	    0.0157	     0.152	    0.0353
 	2023	07	13	10:31:35	*********	  315.004	    5.2095	   974.549	   0.0020	   0.00078	    0.0005	     4  	    3  	  1015.203	   -4.0045	   314.777	    0.8183	    0.0044	    0.0157	     0.152	    0.0353
 	2023	07	13	10:41:35	*********	  314.999	    5.2086	   974.541	   0.0011	   0.00059	    0.0037	     4  	    3  	  1015.217	   -4.0067	   314.777	   -0.4147	    0.0041	    0.0157	     0.152	    0.0353

 	2023	07	13	11:35:36	*********	  320.006	    9.9149	   979.669	   0.0018	   0.00058	    0.0015	     4  	    3  	  1019.951	   -3.9494	   319.788	    0.1983	    0.0043	    0.0157	     0.153	    0.0351
 	2023	07	13	11:45:36	*********	  320.006	    9.9165	   979.680	   0.0017	   0.00121	    0.0010	     4  	    3  	  1019.959	   -3.9491	   319.790	    0.1215	    0.0042	    0.0157	     0.153	    0.0351
 	2023	07	13	11:55:36	*********	  320.004	    9.9166	   979.679	   0.0005	   0.00063	    0.0023	     4  	    3  	  1019.965	   -3.9497	   319.790	    0.0217	    0.0039	    0.0157	     0.153	    0.0351
 	2023	07	13	12:05:36	*********	  320.006	    9.9193	   979.693	   0.0019	   0.00040	    0.0011	     4  	    3  	  1019.972	   -3.9491	   319.790	    0.3628	    0.0043	    0.0157	     0.153	    0.0351

 	2023	07	13	12:58:36	*********	  325.007	   14.5800	   984.692	   0.0017	   0.00064	    0.0023	     4  	    3  	  1024.696	   -3.9040	   324.790	    0.2567	    0.0042	    0.0157	     0.154	    0.0349
 	2023	07	13	13:08:36	*********	  325.007	   14.5818	   984.698	   0.0012	   0.00024	    0.0016	     4  	    3  	  1024.706	   -3.9043	   324.790	    0.1527	    0.0041	    0.0157	     0.154	    0.0349
 	2023	07	13	13:18:38	*********	  325.008	   14.5845	   984.708	   0.0019	   0.00044	    0.0011	     4  	    3  	  1024.715	   -3.9042	   324.790	    0.0682	    0.0043	    0.0157	     0.154	    0.0349
 	2023	07	13	13:29:06	*********	  325.008	   14.5880	   984.722	   0.0011	   0.00020	    0.0006	     4  	    3  	  1024.732	   -3.9044	   324.790	    0.3100	    0.0041	    0.0157	     0.154	    0.0349

 	2023	07	13	14:21:37	*********	  329.998	   19.1970	   989.601	   0.0005	   0.00045	    0.0030	     4  	    3  	  1029.422	   -3.8682	   329.782	    0.0532	    0.0039	    0.0157	     0.155	    0.0347
 	2023	07	13	14:31:36	*********	  329.998	   19.1977	   989.607	   0.0007	   0.00079	    0.0003	     4  	    3  	  1029.424	   -3.8679	   329.780	    0.0835	    0.0040	    0.0157	     0.155	    0.0347
 	2023	07	13	14:41:36	*********	  330.000	   19.1992	   989.611	   0.0017	   0.00037	    0.0015	     4  	    3  	  1029.424	   -3.8675	   329.782	   -0.0265	    0.0042	    0.0157	     0.155	    0.0347
 	2023	07	13	14:51:36	*********	  329.998	   19.2008	   989.618	   0.0010	   0.00038	    0.0013	     4  	    3  	  1029.437	   -3.8681	   329.780	    0.0767	    0.0040	    0.0157	     0.155	    0.0347

 	2023	07	13	16:04:36	*********	  335.000	   23.6772	   993.967	   0.0012	   0.00098	    0.0041	     4  	    3  	  1033.638	   -3.8380	   334.790	   -0.0755	    0.0041	    0.0157	     0.155	    0.0345
 	2023	07	13	16:14:36	*********	  335.002	   23.6723	   993.938	   0.0005	   0.00035	    0.0021	     4  	    3  	  1033.609	   -3.8381	   334.790	   -0.1093	    0.0039	    0.0157	     0.155	    0.0345
 	2023	07	13	16:24:36	*********	  335.000	   23.6667	   993.908	   0.0009	   0.00106	    0.0033	     4  	    3  	  1033.589	   -3.8392	   334.790	   -0.1650	    0.0040	    0.0157	     0.155	    0.0345
 	2023	07	13	16:34:36	*********	  335.001	   23.6620	   993.884	   0.0015	   0.00046	    0.0012	     4  	    3  	  1033.564	   -3.8392	   334.790	   -0.1120	    0.0042	    0.0157	     0.155	    0.0345


# file for irun = 20: ./R1130E/R1130E_2307j.txt                                                       
# pulse-echo; 20230714 07:42:19                                                                                                                                                                                                                                
# R1130E; load from liquid phase at -13.15C on top of original sample; 2nd pressure transducer is now not working                                                                                                                                              
# xxx                                                                                                                                                                                                                                                          
! scanxtime  =      .0                                                                                                                                                                                                                                         
! NTset =  8; nT =  4; nPID =  3                                                                                                                                                                                                                               
!                 T_cell   T_bath   T_room   T_paro dp/dT_max  TconvDelay TrepDelay                                                                                                                                                                            
! Tset array =   320.000  319.790  294.000    0.000   2.0000      1800.0    600.0                                                                                                                                                                              
!   Pset     =    9  Drop pressure to 0.5 MPa                                                                                                                                                                                                                  
! Tset array =   325.000  324.790  294.000    0.000   2.0000      1800.0    600.0                                                                                                                                                                              
! Tset array =   330.000  329.780  294.000    0.000   2.0000      1800.0    600.0                                                                                                                                                                              
! Tset array =   335.000  334.790  294.000    0.000   2.0000      1800.0    600.0                                                                                                                                                                              
! Tset array =   340.000  339.790  294.000    0.000   2.0000      1800.0    600.0                                                                                                                                                                              
! Tset array =   345.000  344.790  294.000    0.000   2.0000      1800.0    600.0                                                                                                                                                                              
! Tset array =   350.000  349.790  294.000    0.000   2.0000      1800.0    600.0                                                                                                                                                                              
! Tset array =   330.000  329.780  294.000    0.000   2.0000      1800.0    600.0                                                                                                                                                                              
!   Pset     =    9  if P > 25 MPa at 280 K stop run and drop pressure, else next setpoint                                                                                                                                                                     
! Terrmax:         0.2000   0.0200   9.9990 999.0000                                                                                                                                                                                                           
! Tsigmax:         0.0200   0.0200   1.0000  99.0000                                                                                                                                                                                                           
! PID_to_T:           1         2         3                                                                                                                                                                                                                    
!   SSheat   =      0.000     0.000     0.000                                                                                                                                                                                                                  
!   SSheat   =      0.000     0.000     0.000                                                                                                                                                                                                                  
!   SSheat   =      0.000     0.000     0.000                                                                                                                                                                                                                  
!   SSheat   =      0.000     0.000     0.000                                                                                                                                                                                                                  
!   SSheat   =      0.000     0.000     0.000                                                                                                                                                                                                                  
!   SSheat   =      0.000     0.000     0.000                                                                                                                                                                                                                  
!   SSheat   =      0.000     0.000     0.000                                                                                                                                                                                                                  
!   SSheat   =      0.000     0.000     0.000                                                                                                                                                                                                                  
! IQratio(j):         1         2         3                                                                                                                                                                                                                    
! Qratio =          0.000     0.000     0.000                                                                                                                                                                                                                  
! Qratio =          0.000     0.000     0.000                                                                                                                                                                                                                  
! Qratio =          0.000     0.000     0.000                                                                                                                                                                                                                  
! Qratio =          0.000     0.000     0.000                                                                                                                                                                                                                  
! Qratio =          0.000     0.000     0.000                                                                                                                                                                                                                  
! Qratio =          0.000     0.000     0.000                                                                                                                                                                                                                  
! Qratio =          0.000     0.000     0.000                                                                                                                                                                                                                  
! Qratio =          0.000     0.000     0.000                                                                                                                                                                                                                  
! pulse:     8000000.0       2.500          10      10.000  fpulse/Hz, Vpp, Ncycles, burst_int/ms                                                                                                                                                              
# NPread, MainP =   1    1                                                                                                                                                                                                                                     
# Pbaro =           1                                                                                                                                                                                                                                          
# Tcell, Tbaro =    1    3                                                                                                                                                                                                                                     
# ID_pressure =         131549                                                                                                                                                                                                                                 
# ID_temps    =     162CE_1573   Hart_7341   T100_room      paro_1                                                                                                                                                                                             
# ID_Rstd     =   Tin_22212/03                                                                                                                                                                                                                                 
# echox true                                                                                                                                                                                                                                                   
# echoy true                                                                                                                                                                                                                                                   
! about to initialize F700                                                                                                                                                                                                                                     
! about to initialize DSO                                                                                                                                                                                                                                      
! about to initialize AWG                                                                                                                                                                                                                                      
! about to initialize Keithley 2002                                                                                                                                                                                                                            
! about to initialize HP_3458A                                                                                                                                                                                                                                 
! skip initialization of HP power supplies [PID disabled]                                                                                                                                                                                                      
! initialization complete                                                                                                                                                                                                                                      

 	2023	07	14	09:13:05	*********	  320.005	    0.4294	   931.274	   0.0018	   0.00075	    0.0009	     4  	    3  	   970.751	   -4.0666	   319.790	    0.5445	    0.0043	    0.0157	     0.145	    0.0365
 	2023	07	14	09:23:04	*********	  320.004	    0.4285	   931.278	   0.0011	   0.00061	    0.0034	     4  	    3  	   970.751	   -4.0663	   319.788	   -1.3510	    0.0041	    0.0157	     0.145	    0.0365
 	2023	07	14	09:33:04	*********	  320.005	    0.4311	   931.289	   0.0008	   0.00100	    0.0004	     4  	    3  	   970.763	   -4.0663	   319.790	    2.2580	    0.0040	    0.0157	     0.145	    0.0365
 	2023	07	14	09:49:05	*********	  320.005	    0.4330	   931.301	   0.0010	   0.00061	    0.0019	     4  	    3  	   970.773	   -4.0661	   319.790	   -1.7620	    0.0040	    0.0157	     0.145	    0.0365

 	2023	07	14	10:44:06	*********	  325.006	    4.9137	   936.790	   0.0005	   0.00040	    0.0034	     4  	    3  	   975.805	   -3.9982	   324.790	    0.1855	    0.0039	    0.0157	     0.146	    0.0362
 	2023	07	14	10:54:06	*********	  325.005	    4.9149	   936.796	   0.0012	   0.00063	    0.0042	     4  	    3  	   975.814	   -3.9985	   324.790	    0.1635	    0.0041	    0.0157	     0.146	    0.0362
 	2023	07	14	11:04:06	*********	  325.008	    4.9179	   936.810	   0.0030	   0.00079	    0.0020	     4  	    3  	   975.819	   -3.9975	   324.790	    0.7332	    0.0049	    0.0157	     0.146	    0.0362
 	2023	07	14	11:14:06	*********	  325.005	    4.9156	   936.804	   0.0008	   0.00034	    0.0013	     4  	    3  	   975.819	   -3.9982	   324.790	   -0.4660	    0.0040	    0.0157	     0.146	    0.0362

 	2023	07	14	12:09:06	*********	  329.997	    9.3649	   942.207	   0.0009	   0.00040	    0.0019	     4  	    3  	   980.897	   -3.9444	   329.780	    0.2590	    0.0040	    0.0157	     0.147	    0.0359
 	2023	07	14	12:19:06	*********	  329.997	    9.3643	   942.208	   0.0012	   0.00085	    0.0032	     4  	    3  	   980.896	   -3.9441	   329.780	   -0.2282	    0.0041	    0.0157	     0.147	    0.0359
 	2023	07	14	12:29:06	*********	  330.001	    9.3664	   942.222	   0.0008	   0.00105	    0.0036	     4  	    3  	   980.894	   -3.9426	   329.780	    0.3608	    0.0040	    0.0157	     0.147	    0.0359
 	2023	07	14	12:39:06	*********	  329.997	    9.3674	   942.220	   0.0004	   0.00052	    0.0009	     4  	    3  	   980.913	   -3.9446	   329.780	   -0.1852	    0.0039	    0.0157	     0.147	    0.0359

 	2023	07	14	13:49:36	*********	  335.000	   13.6892	   947.039	   0.0011	   0.00059	    0.0031	     4  	    3  	   985.460	   -3.8988	   334.790	   -0.0845	    0.0041	    0.0157	     0.148	    0.0356
 	2023	07	14	13:59:36	*********	  335.001	   13.6842	   947.005	   0.0009	   0.00050	    0.0052	     4  	    3  	   985.432	   -3.8995	   334.790	   -0.2767	    0.0040	    0.0157	     0.148	    0.0356
 	2023	07	14	14:09:36	*********	  335.002	   13.6796	   946.977	   0.0002	   0.00058	    0.0028	     4  	    3  	   985.404	   -3.8997	   334.790	   -0.1875	    0.0039	    0.0157	     0.148	    0.0356
 	2023	07	14	14:19:36	*********	  335.000	   13.6747	   946.949	   0.0013	   0.00068	    0.0036	     4  	    3  	   985.384	   -3.9006	   334.790	   -0.1820	    0.0041	    0.0157	     0.148	    0.0356

 	2023	07	14	15:09:36	*********	  340.005	   18.0330	   951.984	   0.0017	   0.00030	    0.0007	     4  	    3  	   990.276	   -3.8667	   339.790	   -0.0273	    0.0043	    0.0157	     0.149	    0.0354
 	2023	07	14	15:19:36	*********	  340.005	   18.0322	   951.979	   0.0014	   0.00048	    0.0004	     4  	    3  	   990.270	   -3.8667	   339.790	    0.0305	    0.0042	    0.0157	     0.149	    0.0354
 	2023	07	14	15:29:37	*********	  340.005	   18.0293	   951.965	   0.0014	   0.00054	    0.0030	     4  	    3  	   990.255	   -3.8667	   339.790	   -0.1710	    0.0041	    0.0157	     0.149	    0.0354
 	2023	07	14	15:39:37	*********	  340.005	   18.0271	   951.956	   0.0016	   0.00023	    0.0009	     4  	    3  	   990.246	   -3.8668	   339.790	   -0.0645	    0.0042	    0.0157	     0.149	    0.0354

 	2023	07	14	16:29:37	*********	  345.010	   22.3577	   956.921	   0.0017	   0.00067	    0.0003	     4  	    3  	   995.132	   -3.8398	   344.790	   -0.0470	    0.0043	    0.0157	     0.149	    0.0352
 	2023	07	14	16:39:37	*********	  345.010	   22.3568	   956.915	   0.0020	   0.00028	    0.0006	     4  	    3  	   995.127	   -3.8399	   344.790	   -0.0145	    0.0044	    0.0157	     0.149	    0.0352
 	2023	07	14	16:49:37	*********	  345.009	   22.3559	   956.912	   0.0019	   0.00074	    0.0018	     4  	    3  	   995.126	   -3.8400	   344.790	   -0.0102	    0.0043	    0.0157	     0.149	    0.0352
 	2023	07	14	16:59:37	*********	  345.010	   22.3552	   956.909	   0.0019	   0.00069	    0.0015	     4  	    3  	   995.120	   -3.8398	   344.788	   -0.0350	    0.0043	    0.0157	     0.149	    0.0352

 	2023	07	14	17:49:07	*********	  350.007	   26.6455	   961.768	   0.0016	   0.00063	    0.0014	     4  	    3  	   999.958	   -3.8191	   349.788	   -0.0072	    0.0042	    0.0157	     0.150	    0.0350
 	2023	07	14	17:59:07	*********	  350.008	   26.6453	   961.768	   0.0015	   0.00018	    0.0008	     4  	    3  	   999.956	   -3.8190	   349.787	    0.0252	    0.0042	    0.0157	     0.150	    0.0350
 	2023	07	14	18:09:07	*********	  350.006	   26.6441	   961.763	   0.0021	   0.00019	    0.0001	     4  	    3  	   999.954	   -3.8193	   349.790	   -0.0168	    0.0044	    0.0157	     0.150	    0.0350
 	2023	07	14	18:19:07	*********	  350.007	   26.6448	   961.766	   0.0018	   0.00031	    0.0010	     4  	    3  	   999.956	   -3.8191	   349.790	    0.0115	    0.0043	    0.0157	     0.150	    0.0350


# file for irun = 21: ./R1130E/R1130E_2307k.txt                                                       
# pulse-echo; 20230717 13:02:56                                                                                                                                                                                                                                
# R1130E; load from liquid phase at -13.15C on top of original sample; 2nd pressure transducer is now not working                                                                                                                                              
# xxx                                                                                                                                                                                                                                                          
! scanxtime  =      .0                                                                                                                                                                                                                                         
! NTset =  9; nT =  4; nPID =  3                                                                                                                                                                                                                               
!                 T_cell   T_bath   T_room   T_paro dp/dT_max  TconvDelay TrepDelay                                                                                                                                                                            
! Tset array =   360.000  359.770  294.000    0.000   2.0000      1800.0    600.0                                                                                                                                                                              
!   Pset     =    9  Drop pressure to 0.5 MPa                                                                                                                                                                                                                  
! Tset array =   365.000  364.760  294.000    0.000   2.0000      1800.0    600.0                                                                                                                                                                              
! Tset array =   370.000  369.750  294.000    0.000   2.0000      1800.0    600.0                                                                                                                                                                              
! Tset array =   375.000  374.750  294.000    0.000   2.0000      1800.0    600.0                                                                                                                                                                              
! Tset array =   380.000  379.760  294.000    0.000   2.0000      1800.0    600.0                                                                                                                                                                              
! Tset array =   385.000  384.760  294.000    0.000   2.0000      1800.0    600.0                                                                                                                                                                              
! Tset array =   390.000  389.760  294.000    0.000   2.0000      1800.0    600.0                                                                                                                                                                              
! Tset array =   395.000  394.760  294.000    0.000   2.0000      1800.0    600.0                                                                                                                                                                              
! Tset array =   370.000  369.750  294.000    0.000   2.0000      1800.0    600.0                                                                                                                                                                              
!   Pset     =    9  if P > 25 MPa at 280 K stop run and drop pressure, else next setpoint                                                                                                                                                                     
! Terrmax:         0.2000   0.0200   9.9990 999.0000                                                                                                                                                                                                           
! Tsigmax:         0.0200   0.0200   1.0000  99.0000                                                                                                                                                                                                           
! PID_to_T:           1         2         3                                                                                                                                                                                                                    
!   SSheat   =      0.000     0.000     0.000                                                                                                                                                                                                                  
!   SSheat   =      0.000     0.000     0.000                                                                                                                                                                                                                  
!   SSheat   =      0.000     0.000     0.000                                                                                                                                                                                                                  
!   SSheat   =      0.000     0.000     0.000                                                                                                                                                                                                                  
!   SSheat   =      0.000     0.000     0.000                                                                                                                                                                                                                  
!   SSheat   =      0.000     0.000     0.000                                                                                                                                                                                                                  
!   SSheat   =      0.000     0.000     0.000                                                                                                                                                                                                                  
!   SSheat   =      0.000     0.000     0.000                                                                                                                                                                                                                  
!   SSheat   =      0.000     0.000     0.000                                                                                                                                                                                                                  
! IQratio(j):         1         2         3                                                                                                                                                                                                                    
! Qratio =          0.000     0.000     0.000                                                                                                                                                                                                                  
! Qratio =          0.000     0.000     0.000                                                                                                                                                                                                                  
! Qratio =          0.000     0.000     0.000                                                                                                                                                                                                                  
! Qratio =          0.000     0.000     0.000                                                                                                                                                                                                                  
! Qratio =          0.000     0.000     0.000                                                                                                                                                                                                                  
! Qratio =          0.000     0.000     0.000                                                                                                                                                                                                                  
! Qratio =          0.000     0.000     0.000                                                                                                                                                                                                                  
! Qratio =          0.000     0.000     0.000                                                                                                                                                                                                                  
! Qratio =          0.000     0.000     0.000                                                                                                                                                                                                                  
! pulse:     8000000.0       2.500          10      10.000  fpulse/Hz, Vpp, Ncycles, burst_int/ms                                                                                                                                                              
# NPread, MainP =   1    1                                                                                                                                                                                                                                     
# Pbaro =           1                                                                                                                                                                                                                                          
# Tcell, Tbaro =    1    3                                                                                                                                                                                                                                     
# ID_pressure =         131549                                                                                                                                                                                                                                 
# ID_temps    =     162CE_1573   Hart_7341   T100_room      paro_1                                                                                                                                                                                             
# ID_Rstd     =   Tin_22212/03                                                                                                                                                                                                                                 
# echox true                                                                                                                                                                                                                                                   
# echoy true                                                                                                                                                                                                                                                   
! about to initialize F700                                                                                                                                                                                                                                     
! about to initialize DSO                                                                                                                                                                                                                                      
! about to initialize AWG                                                                                                                                                                                                                                      
! about to initialize Keithley 2002                                                                                                                                                                                                                            
! about to initialize HP_3458A                                                                                                                                                                                                                                 
! skip initialization of HP power supplies [PID disabled]                                                                                                                                                                                                      
! initialization complete                                                                                                                                                                                                                                      

 	2023	07	17	15:04:35	*********	  359.997	    1.2239	   786.149	   0.0004	   0.00071	    0.0025	     4  	    3  	   818.394	   -3.9401	   359.770	   -1.1155	    0.0039	    0.0157	     0.123	    0.0428
 	2023	07	17	15:14:35	*********	  359.997	    1.2240	   786.146	   0.0002	   0.00064	    0.0021	     4  	    3  	   818.396	   -3.9407	   359.770	    0.1647	    0.0039	    0.0157	     0.123	    0.0428
 	2023	07	17	15:24:35	*********	  359.997	    1.2228	   786.138	   0.0001	   0.00028	    0.0015	     4  	    3  	   818.387	   -3.9406	   359.770	   -1.3207	    0.0039	    0.0157	     0.123	    0.0428
 	2023	07	17	15:34:35	*********	  359.997	    1.2227	   786.135	   0.0004	   0.00049	    0.0014	     4  	    3  	   818.386	   -3.9408	   359.770	    0.2595	    0.0039	    0.0157	     0.123	    0.0428

 	2023	07	17	16:25:06	*********	  364.998	    4.7833	   792.649	   0.0004	   0.00041	    0.0010	     4  	    3  	   824.713	   -3.8879	   364.760	   -0.2812	    0.0039	    0.0157	     0.124	    0.0420
 	2023	07	17	16:35:06	*********	  364.999	    4.7823	   792.643	   0.0003	   0.00037	    0.0003	     4  	    3  	   824.704	   -3.8875	   364.760	   -0.0530	    0.0039	    0.0157	     0.124	    0.0420
 	2023	07	17	16:45:06	*********	  364.999	    4.7823	   792.639	   0.0002	   0.00017	    0.0008	     4  	    3  	   824.705	   -3.8881	   364.760	   -0.1905	    0.0039	    0.0157	     0.124	    0.0420
 	2023	07	17	16:55:06	*********	  364.998	    4.7811	   792.636	   0.0002	   0.00042	    0.0013	     4  	    3  	   824.697	   -3.8876	   364.760	   -0.1735	    0.0039	    0.0157	     0.124	    0.0420

 	2023	07	17	17:45:06	*********	  369.992	    8.3140	   798.932	   0.0003	   0.00019	    0.0006	     4  	    3  	   830.907	   -3.8482	   369.750	    0.0258	    0.0039	    0.0157	     0.125	    0.0412
 	2023	07	17	17:55:06	*********	  369.992	    8.3145	   798.936	   0.0004	   0.00031	    0.0002	     4  	    3  	   830.910	   -3.8480	   369.752	    0.0610	    0.0039	    0.0157	     0.125	    0.0412
 	2023	07	17	18:05:06	*********	  369.991	    8.3146	   798.935	   0.0002	   0.00025	    0.0006	     4  	    3  	   830.913	   -3.8485	   369.750	   -0.0105	    0.0039	    0.0157	     0.125	    0.0412
 	2023	07	17	18:15:06	*********	  369.992	    8.3147	   798.935	   0.0001	   0.00054	    0.0016	     4  	    3  	   830.912	   -3.8484	   369.750	   -0.0155	    0.0039	    0.0157	     0.125	    0.0412

 	2023	07	17	19:04:36	*********	  374.995	   11.8322	   805.057	   0.0003	   0.00012	    0.0017	     4  	    3  	   837.015	   -3.8182	   374.748	    0.0083	    0.0039	    0.0157	     0.126	    0.0405
 	2023	07	17	19:14:36	*********	  374.994	   11.8329	   805.062	   0.0003	   0.00036	    0.0027	     4  	    3  	   837.021	   -3.8182	   374.750	    0.0380	    0.0039	    0.0157	     0.126	    0.0405
 	2023	07	17	19:24:36	*********	  374.995	   11.8326	   805.061	   0.0001	   0.00033	    0.0002	     4  	    3  	   837.018	   -3.8180	   374.750	   -0.0307	    0.0039	    0.0157	     0.126	    0.0405
 	2023	07	17	19:34:36	*********	  374.994	   11.8322	   805.059	   0.0001	   0.00044	    0.0008	     4  	    3  	   837.017	   -3.8181	   374.748	   -0.0857	    0.0039	    0.0157	     0.126	    0.0405

 	2023	07	17	20:23:36	*********	  380.022	   15.3429	   811.022	   0.0005	   0.00040	    0.0017	     4  	    3  	   843.015	   -3.7951	   379.760	   -0.0092	    0.0039	    0.0157	     0.127	    0.0399
 	2023	07	17	20:33:36	*********	  380.021	   15.3435	   811.026	   0.0002	   0.00019	    0.0007	     4  	    3  	   843.021	   -3.7953	   379.757	   -0.0500	    0.0039	    0.0157	     0.127	    0.0399
 	2023	07	17	20:43:36	*********	  380.022	   15.3441	   811.031	   0.0005	   0.00016	    0.0009	     4  	    3  	   843.022	   -3.7948	   379.760	    0.0175	    0.0039	    0.0157	     0.127	    0.0399
 	2023	07	17	20:53:36	*********	  380.021	   15.3441	   811.030	   0.0002	   0.00018	    0.0020	     4  	    3  	   843.025	   -3.7952	   379.760	   -0.0405	    0.0039	    0.0157	     0.127	    0.0399

 	2023	07	17	21:42:36	*********	  385.013	   18.8074	   816.789	   0.0002	   0.00044	    0.0009	     4  	    3  	   848.852	   -3.7772	   384.760	    0.0700	    0.0039	    0.0157	     0.128	    0.0394
 	2023	07	17	21:52:36	*********	  385.012	   18.8072	   816.791	   0.0004	   0.00061	    0.0010	     4  	    3  	   848.853	   -3.7771	   384.757	    0.0045	    0.0039	    0.0157	     0.128	    0.0394
 	2023	07	17	22:02:36	*********	  385.012	   18.8080	   816.794	   0.0010	   0.00063	    0.0012	     4  	    3  	   848.856	   -3.7771	   384.760	    0.0125	    0.0040	    0.0157	     0.128	    0.0394
 	2023	07	17	22:12:36	*********	  385.013	   18.8080	   816.797	   0.0004	   0.00063	    0.0018	     4  	    3  	   848.855	   -3.7766	   384.760	    0.0432	    0.0039	    0.0157	     0.128	    0.0394

 	2023	07	17	23:01:06	*********	  390.041	   22.2743	   822.445	   0.0006	   0.00011	    0.0020	     4  	    3  	   854.593	   -3.7618	   389.760	   -0.0180	    0.0039	    0.0157	     0.128	    0.0388
 	2023	07	17	23:11:06	*********	  390.040	   22.2754	   822.452	   0.0004	   0.00045	    0.0021	     4  	    3  	   854.602	   -3.7620	   389.760	    0.0393	    0.0039	    0.0157	     0.128	    0.0388
 	2023	07	17	23:21:07	*********	  390.040	   22.2745	   822.449	   0.0009	   0.00079	    0.0020	     4  	    3  	   854.596	   -3.7617	   389.760	   -0.0102	    0.0040	    0.0157	     0.128	    0.0389
 	2023	07	17	23:31:06	*********	  390.041	   22.2763	   822.456	   0.0005	   0.00012	    0.0011	     4  	    3  	   854.606	   -3.7620	   389.760	    0.0380	    0.0039	    0.0157	     0.128	    0.0388

 	2023	07	18	00:19:36	*********	  395.038	   25.6945	   827.906	   0.0002	   0.00012	    0.0002	     4  	    3  	   860.152	   -3.7489	   394.760	   -0.0180	    0.0039	    0.0157	     0.129	    0.0384
 	2023	07	18	00:29:36	*********	  395.039	   25.6949	   827.910	   0.0007	   0.00031	    0.0003	     4  	    3  	   860.153	   -3.7484	   394.760	    0.0018	    0.0040	    0.0157	     0.129	    0.0384
 	2023	07	18	00:39:36	*********	  395.038	   25.6952	   827.913	   0.0005	   0.00067	    0.0021	     4  	    3  	   860.156	   -3.7486	   394.760	    0.0187	    0.0039	    0.0157	     0.129	    0.0384
 	2023	07	18	00:49:36	*********	  395.039	   25.6962	   827.919	   0.0002	   0.00043	    0.0007	     4  	    3  	   860.160	   -3.7483	   394.760	    0.0035	    0.0039	    0.0157	     0.129	    0.0384


# file for irun = 22: ./R1130E/R1130E_2307l.txt                                                       
# pulse-echo; 20230718 08:46:01                                                                                                                                                                                                                                
# R1130E; load from liquid phase at -13.15C on top of original sample; 2nd pressure transducer is now not working                                                                                                                                              
# xxx                                                                                                                                                                                                                                                          
! scanxtime  =      .0                                                                                                                                                                                                                                         
! NTset =  9; nT =  4; nPID =  3                                                                                                                                                                                                                               
!                 T_cell   T_bath   T_room   T_paro dp/dT_max  TconvDelay TrepDelay                                                                                                                                                                            
! Tset array =   370.000  369.750  294.000    0.000   2.0000      1800.0    600.0                                                                                                                                                                              
! Tset array =   375.000  374.750  294.000    0.000   2.0000      1800.0    600.0                                                                                                                                                                              
! Tset array =   380.000  379.760  294.000    0.000   2.0000      1800.0    600.0                                                                                                                                                                              
! Tset array =   385.000  384.760  294.000    0.000   2.0000      1800.0    600.0                                                                                                                                                                              
! Tset array =   390.000  389.760  294.000    0.000   2.0000      1800.0    600.0                                                                                                                                                                              
! Tset array =   395.000  394.760  294.000    0.000   2.0000      1800.0    600.0                                                                                                                                                                              
! Tset array =   400.000  399.760  294.000    0.000   2.0000      1800.0    600.0                                                                                                                                                                              
! Tset array =   405.000  404.760  294.000    0.000   2.0000      1800.0    600.0                                                                                                                                                                              
! Tset array =   380.000  379.760  294.000    0.000   2.0000      1800.0    600.0                                                                                                                                                                              
!   Pset     =    9  if P > 25 MPa at 280 K stop run and drop pressure, else next setpoint                                                                                                                                                                     
! Terrmax:         0.2000   0.0200   9.9990 999.0000                                                                                                                                                                                                           
! Tsigmax:         0.0200   0.0200   1.0000  99.0000                                                                                                                                                                                                           
! PID_to_T:           1         2         3                                                                                                                                                                                                                    
!   SSheat   =      0.000     0.000     0.000                                                                                                                                                                                                                  
!   SSheat   =      0.000     0.000     0.000                                                                                                                                                                                                                  
!   SSheat   =      0.000     0.000     0.000                                                                                                                                                                                                                  
!   SSheat   =      0.000     0.000     0.000                                                                                                                                                                                                                  
!   SSheat   =      0.000     0.000     0.000                                                                                                                                                                                                                  
!   SSheat   =      0.000     0.000     0.000                                                                                                                                                                                                                  
!   SSheat   =      0.000     0.000     0.000                                                                                                                                                                                                                  
!   SSheat   =      0.000     0.000     0.000                                                                                                                                                                                                                  
!   SSheat   =      0.000     0.000     0.000                                                                                                                                                                                                                  
! IQratio(j):         1         2         3                                                                                                                                                                                                                    
! Qratio =          0.000     0.000     0.000                                                                                                                                                                                                                  
! Qratio =          0.000     0.000     0.000                                                                                                                                                                                                                  
! Qratio =          0.000     0.000     0.000                                                                                                                                                                                                                  
! Qratio =          0.000     0.000     0.000                                                                                                                                                                                                                  
! Qratio =          0.000     0.000     0.000                                                                                                                                                                                                                  
! Qratio =          0.000     0.000     0.000                                                                                                                                                                                                                  
! Qratio =          0.000     0.000     0.000                                                                                                                                                                                                                  
! Qratio =          0.000     0.000     0.000                                                                                                                                                                                                                  
! Qratio =          0.000     0.000     0.000                                                                                                                                                                                                                  
! pulse:     8000000.0       2.500          10      10.000  fpulse/Hz, Vpp, Ncycles, burst_int/ms                                                                                                                                                              
# NPread, MainP =   1    1                                                                                                                                                                                                                                     
# Pbaro =           1                                                                                                                                                                                                                                          
# Tcell, Tbaro =    1    3                                                                                                                                                                                                                                     
# ID_pressure =         131549                                                                                                                                                                                                                                 
# ID_temps    =     162CE_1573   Hart_7341   T100_room      paro_1                                                                                                                                                                                             
# ID_Rstd     =   Tin_22212/03                                                                                                                                                                                                                                 
# echox true                                                                                                                                                                                                                                                   
# echoy true                                                                                                                                                                                                                                                   
! about to initialize F700                                                                                                                                                                                                                                     
! about to initialize DSO                                                                                                                                                                                                                                      
! about to initialize AWG                                                                                                                                                                                                                                      
! about to initialize Keithley 2002                                                                                                                                                                                                                            
! about to initialize HP_3458A                                                                                                                                                                                                                                 
! skip initialization of HP power supplies [PID disabled]                                                                                                                                                                                                      
! initialization complete                                                                                                                                                                                                                                      

 	2023	07	18	09:27:33	*********	  369.986	    0.7663	   745.121	   0.0000	   0.00051	    0.0023	     4  	    3  	   775.492	   -3.9164	   369.750	   -0.0267	    0.0039	    0.0157	     0.116	    0.0460
 	2023	07	18	09:37:33	*********	  369.986	    0.7665	   745.122	   0.0003	   0.00037	    0.0019	     4  	    3  	   775.493	   -3.9164	   369.750	    0.9992	    0.0039	    0.0157	     0.116	    0.0460
 	2023	07	18	09:47:33	*********	  369.986	    0.7667	   745.125	   0.0004	   0.00041	    0.0024	     4  	    3  	   775.496	   -3.9163	   369.750	    0.4180	    0.0039	    0.0157	     0.116	    0.0460
 	2023	07	18	09:57:34	*********	  369.986	    0.7678	   745.129	   0.0004	   0.00041	    0.0026	     4  	    3  	   775.504	   -3.9168	   369.750	    1.5252	    0.0039	    0.0157	     0.116	    0.0460

 	2023	07	18	10:47:35	*********	  374.990	    4.1048	   752.003	   0.0004	   0.00021	    0.0008	     4  	    3  	   782.234	   -3.8647	   374.750	    0.0683	    0.0039	    0.0157	     0.117	    0.0448
 	2023	07	18	10:57:35	*********	  374.990	    4.1052	   752.007	   0.0002	   0.00029	    0.0021	     4  	    3  	   782.238	   -3.8647	   374.748	    0.0705	    0.0039	    0.0157	     0.117	    0.0448
 	2023	07	18	11:07:35	*********	  374.990	    4.1058	   752.012	   0.0003	   0.00018	    0.0006	     4  	    3  	   782.241	   -3.8645	   374.750	   -0.0130	    0.0039	    0.0157	     0.117	    0.0448
 	2023	07	18	11:17:35	*********	  374.990	    4.1066	   752.016	   0.0001	   0.00010	    0.0010	     4  	    3  	   782.248	   -3.8647	   374.750	    0.0003	    0.0039	    0.0157	     0.117	    0.0448

 	2023	07	18	12:07:36	*********	  380.018	    7.4437	   758.699	   0.0004	   0.00037	    0.0002	     4  	    3  	   788.880	   -3.8258	   379.760	    0.1385	    0.0039	    0.0157	     0.119	    0.0438
 	2023	07	18	12:17:36	*********	  380.018	    7.4437	   758.702	   0.0006	   0.00054	    0.0011	     4  	    3  	   788.882	   -3.8256	   379.760	    0.0745	    0.0040	    0.0157	     0.119	    0.0438
 	2023	07	18	12:27:36	*********	  380.018	    7.4452	   758.709	   0.0003	   0.00024	    0.0013	     4  	    3  	   788.891	   -3.8258	   379.762	    0.1685	    0.0039	    0.0157	     0.119	    0.0438
 	2023	07	18	12:37:36	*********	  380.018	    7.4454	   758.714	   0.0004	   0.00041	    0.0018	     4  	    3  	   788.895	   -3.8257	   379.760	    0.0348	    0.0039	    0.0157	     0.119	    0.0438

 	2023	07	18	13:27:06	*********	  385.010	   10.7380	   765.122	   0.0004	   0.00041	    0.0010	     4  	    3  	   795.311	   -3.7959	   384.760	    0.1098	    0.0039	    0.0157	     0.120	    0.0429
 	2023	07	18	13:37:06	*********	  385.010	   10.7387	   765.130	   0.0007	   0.00050	    0.0030	     4  	    3  	   795.314	   -3.7952	   384.760	    0.0998	    0.0040	    0.0157	     0.120	    0.0429
 	2023	07	18	13:47:06	*********	  385.010	   10.7390	   765.132	   0.0005	   0.00044	    0.0016	     4  	    3  	   795.316	   -3.7953	   384.760	   -0.0353	    0.0039	    0.0157	     0.120	    0.0429
 	2023	07	18	13:57:06	*********	  385.010	   10.7396	   765.136	   0.0004	   0.00051	    0.0017	     4  	    3  	   795.321	   -3.7953	   384.760	    0.0650	    0.0039	    0.0157	     0.120	    0.0429

 	2023	07	18	14:13:08	*********	  390.075	   14.0588	   771.449	   0.0096	   0.00226	    0.0097	     4  	    3  	   801.652	   -3.7676	   389.755	    6.9530	    0.0103	    0.0158	     0.121	    0.0430
 	2023	07	18	14:47:06	*********	  390.039	   14.0383	   771.397	   0.0008	   0.00063	    0.0008	     4  	    3  	   801.630	   -3.7714	   389.760	   -0.0075	    0.0040	    0.0157	     0.120	    0.0421
 	2023	07	18	14:57:06	*********	  390.039	   14.0393	   771.404	   0.0004	   0.00059	    0.0011	     4  	    3  	   801.637	   -3.7714	   389.760	    0.0473	    0.0039	    0.0157	     0.120	    0.0421
 	2023	07	18	15:07:06	*********	  390.039	   14.0404	   771.408	   0.0005	   0.00029	    0.0012	     4  	    3  	   801.643	   -3.7716	   389.757	   -0.0140	    0.0039	    0.0157	     0.120	    0.0421
 	2023	07	18	15:17:06	*********	  390.040	   14.0397	   771.405	   0.0004	   0.00030	    0.0018	     4  	    3  	   801.638	   -3.7714	   389.760	   -0.0663	    0.0039	    0.0157	     0.120	    0.0421

 	2023	07	18	16:06:06	*********	  395.038	   17.2955	   777.425	   0.0003	   0.00017	    0.0015	     4  	    3  	   807.722	   -3.7509	   394.760	    0.0227	    0.0039	    0.0157	     0.121	    0.0414
 	2023	07	18	16:16:06	*********	  395.038	   17.2969	   777.432	   0.0007	   0.00091	    0.0013	     4  	    3  	   807.732	   -3.7513	   394.760	    0.0577	    0.0040	    0.0157	     0.121	    0.0414
 	2023	07	18	16:26:06	*********	  395.038	   17.2972	   777.438	   0.0005	   0.00056	    0.0011	     4  	    3  	   807.735	   -3.7508	   394.760	    0.0320	    0.0039	    0.0157	     0.121	    0.0414
 	2023	07	18	16:36:06	*********	  395.038	   17.2984	   777.444	   0.0005	   0.00021	    0.0014	     4  	    3  	   807.743	   -3.7511	   394.760	    0.0260	    0.0039	    0.0157	     0.121	    0.0414

 	2023	07	18	17:24:36	*********	  400.046	   20.5385	   783.293	   0.0012	   0.00059	    0.0012	     4  	    3  	   813.665	   -3.7328	   399.760	   -0.0050	    0.0041	    0.0157	     0.122	    0.0407
 	2023	07	18	17:34:36	*********	  400.045	   20.5390	   783.295	   0.0003	   0.00032	    0.0011	     4  	    3  	   813.669	   -3.7331	   399.760	    0.0023	    0.0039	    0.0157	     0.122	    0.0407
 	2023	07	18	17:44:36	*********	  400.046	   20.5392	   783.296	   0.0008	   0.00032	    0.0030	     4  	    3  	   813.668	   -3.7327	   399.760	    0.0040	    0.0040	    0.0157	     0.122	    0.0407
 	2023	07	18	17:54:36	*********	  400.046	   20.5405	   783.301	   0.0009	   0.00067	    0.0010	     4  	    3  	   813.678	   -3.7333	   399.760	    0.0357	    0.0040	    0.0157	     0.122	    0.0407

 	2023	07	18	18:43:06	*********	  405.055	   23.7552	   788.964	   0.0006	   0.00039	    0.0009	     4  	    3  	   819.407	   -3.7153	   404.760	    0.0072	    0.0040	    0.0157	     0.123	    0.0401
 	2023	07	18	18:53:07	*********	  405.055	   23.7558	   788.967	   0.0011	   0.00052	    0.0010	     4  	    3  	   819.410	   -3.7153	   404.757	    0.0033	    0.0041	    0.0157	     0.123	    0.0401
 	2023	07	18	19:03:06	*********	  405.055	   23.7548	   788.962	   0.0005	   0.00038	    0.0013	     4  	    3  	   819.405	   -3.7152	   404.760	    0.0015	    0.0039	    0.0157	     0.123	    0.0401
 	2023	07	18	19:13:06	*********	  405.056	   23.7549	   788.958	   0.0008	   0.00040	    0.0007	     4  	    3  	   819.404	   -3.7156	   404.760	    0.0478	    0.0040	    0.0157	     0.123	    0.0401


# file for irun = 23: ./R1130E/R1130E_2307m.txt                                                       
# pulse-echo; 20230719 07:47:25                                                                                                                                                                                                                                
# R1130E; load from liquid phase at -13.15C on top of original sample; 2nd pressure transducer is now not working                                                                                                                                              
# xxx                                                                                                                                                                                                                                                          
! scanxtime  =      .0                                                                                                                                                                                                                                         
! NTset = 10; nT =  4; nPID =  3                                                                                                                                                                                                                               
!                 T_cell   T_bath   T_room   T_paro dp/dT_max  TconvDelay TrepDelay                                                                                                                                                                            
! Tset array =   380.000  379.760  294.000    0.000   2.0000      1800.0    600.0                                                                                                                                                                              
! Tset array =   385.000  384.760  294.000    0.000   2.0000      1800.0    600.0                                                                                                                                                                              
! Tset array =   390.000  389.760  294.000    0.000   2.0000      1800.0    600.0                                                                                                                                                                              
! Tset array =   395.000  394.760  294.000    0.000   2.0000      1800.0    600.0                                                                                                                                                                              
! Tset array =   400.000  399.760  294.000    0.000   2.0000      1800.0    600.0                                                                                                                                                                              
! Tset array =   405.000  404.760  294.000    0.000   2.0000      1800.0    600.0                                                                                                                                                                              
! Tset array =   410.000  409.760  294.000    0.000   2.0000      1800.0    600.0                                                                                                                                                                              
! Tset array =   415.000  414.760  294.000    0.000   2.0000      1800.0    600.0                                                                                                                                                                              
! Tset array =   420.000  419.760  294.000    0.000   2.0000      1800.0    600.0                                                                                                                                                                              
! Tset array =   390.000  389.760  294.000    0.000   2.0000      1800.0    600.0                                                                                                                                                                              
!   Pset     =    9  if P > 25 MPa at 280 K stop run and drop pressure, else next setpoint                                                                                                                                                                     
! Terrmax:         0.2000   0.0200   9.9990 999.0000                                                                                                                                                                                                           
! Tsigmax:         0.0200   0.0200   1.0000  99.0000                                                                                                                                                                                                           
! PID_to_T:           1         2         3                                                                                                                                                                                                                    
!   SSheat   =      0.000     0.000     0.000                                                                                                                                                                                                                  
!   SSheat   =      0.000     0.000     0.000                                                                                                                                                                                                                  
!   SSheat   =      0.000     0.000     0.000                                                                                                                                                                                                                  
!   SSheat   =      0.000     0.000     0.000                                                                                                                                                                                                                  
!   SSheat   =      0.000     0.000     0.000                                                                                                                                                                                                                  
!   SSheat   =      0.000     0.000     0.000                                                                                                                                                                                                                  
!   SSheat   =      0.000     0.000     0.000                                                                                                                                                                                                                  
!   SSheat   =      0.000     0.000     0.000                                                                                                                                                                                                                  
!   SSheat   =      0.000     0.000     0.000                                                                                                                                                                                                                  
!   SSheat   =      0.000     0.000     0.000                                                                                                                                                                                                                  
! IQratio(j):         1         2         3                                                                                                                                                                                                                    
! Qratio =          0.000     0.000     0.000                                                                                                                                                                                                                  
! Qratio =          0.000     0.000     0.000                                                                                                                                                                                                                  
! Qratio =          0.000     0.000     0.000
[truncated: 47,896 more chars]
